# Supplementary material for: Comparative transcriptome analysis of bovine blastocysts reveals specific effects of the oocyte source and the environments during maturation and early embryo development
Source: BMC Genomics. 2025 Jul 17;26:673. doi: 10.1186/s12864-025-11848-8 (PMC12273470; doi:10.1186/s12864-025-11848-8)
Supplement: Supplementary file 3 — Supplementary Material 3. [file 12864_2025_11848_MOESM3_ESM.xls]

## Sheet: Characterisitcs of samples
Characteristics of Samples
Sample	Embryos within pool	RNA-Concentration	RIN value
	[n]	[pg/µL]
VIVO 1	15	1137	9.0
VIVO 2	15	2566	8.5
VIVO 3	15	1567	8.1
IFOT-IM 1	15	1600	9.3
IFOT-IM 2	15	8415	7.9
IFOT-IM 3	15	7930	8.3
IFOT-M 1	15	1615	8.9
IFOT-M 2	15	1132	8.4
IFOT-M 3	15	4512	7.3
VITRO 1	15	3888	7.0
VITRO 2	15	2807	7.5
VITRO 3	15	1528	7.7
