# Supplementary material for: Comparative transcriptome analysis of bovine blastocysts reveals specific effects of the oocyte source and the environments during maturation and early embryo development
Source: BMC Genomics. 2025 Jul 17;26:673. doi: 10.1186/s12864-025-11848-8 (PMC12273470; doi:10.1186/s12864-025-11848-8)
Supplement: Supplementary file 4 — Supplementary Material 4. [file 12864_2025_11848_MOESM4_ESM.xls]

## Sheet: Venn B - DEGs
Gene Symbol	Ensembl Transcript IDs	Description	Chromosome	Fold Change	p-value	FDR
HAVCR1		hepatitis A virus cellular receptor 1	chr7	4.74	0.000532	0.06506
LOC616977		interferon beta-2	chr8	3.81	7.9e-05	0.007689
COX5B	ENSBTAT00000024678	cytochrome c oxidase subunit Vb	chr11	3.04	0.004018	0.076229
LOC788068		olfactory receptor 7A5	chr7	2.22	0.003873	0.034584
SF3B6	ENSBTAT00000004418	splicing factor 3b, subunit 6, 14kDa	chr11	2.13	0.00062	0.035834
LOC619094	ENSBTAT00000013453	histone H4-like	chr5	2.13	0.019516	0.080338
LRRC55	ENSBTAT00000005510	leucine rich repeat containing 55	chr15	2.07	0.004417	0.079179
IFNAD		interferon-alpha-D	chr8	2.07	0.002828	0.066087
DPPA4	ENSBTAT00000055391	developmental pluripotency associated 4	chr1	2.06	0.000786	0.041045
SYNGR1	ENSBTAT00000042673	synaptogyrin 1	chr5	-2.02	0.003222	0.031339
LOC785996		dihydrodiol dehydrogenase 3-like; dihydrodiol dehydrogenase 3	chr13	-2.04	0.00072	0.038806
TARS	ENSBTAT00000018947	threonyl-tRNA synthetase	chr20	-2.04	0.000364	0.029421
WDR20	ENSBTAT00000009220	WD repeat domain 20	chr21	-2.04	0.001617	0.05194
AKTIP	ENSBTAT00000021617	AKT interacting protein	chr18	-2.06	0.00413	0.076668
ACAT2	ENSBTAT00000003660	acetyl-CoA acetyltransferase 2	chr9	-2.07	0.000858	0.042247
SLC38A11	ENSBTAT00000010065	solute carrier family 38, member 11	chr2	-2.08	0.002369	0.061275
PTPRJ		protein tyrosine phosphatase, receptor type, J	chr15	-2.08	0.004715	0.038017
P2RY2	ENSBTAT00000052678	purinergic receptor P2Y, G-protein coupled, 2	chr15	-2.1	0.000592	0.03476
RNASEH2B	ENSBTAT00000026838	ribonuclease H2, subunit B	chr12	-2.11	0.006702	0.045591
PLAC8	ENSBTAT00000012987	placenta-specific 8	chr6	-2.13	1.3e-05	0.006139
NUSAP1	ENSBTAT00000014263	nucleolar and spindle associated protein 1	chr10	-2.14	0.007261	0.097931
MCOLN2	ENSBTAT00000066065	mucolipin 2	chr3	-2.15	0.000644	0.015416
CFAP20	ENSBTAT00000018422	cilia and flagella associated protein 20	chr18	-2.16	0.001022	0.045225
TOPBP1	ENSBTAT00000000686	topoisomerase (DNA) II binding protein 1	chr1	-2.16	0.008022	0.050014
TCEB2	ENSBTAT00000026036	transcription elongation factor B (SIII), polypeptide 2 (18kDa, elongin B)	chr25	-2.16	0.007192	0.047045
ASUN	ENSBTAT00000055986	asunder spermatogenesis regulator	chr5	-2.17	0.00218	0.026405
FRS2	ENSBTAT00000025495	fibroblast growth factor receptor substrate 2	chr5	-2.17	0.001215	0.020391
HSD17B11	ENSBTAT00000008272	hydroxysteroid (17-beta) dehydrogenase 11	chr6	-2.17	0.003037	0.030319
RNF130	ENSBTAT00000006384	ring finger protein 130	chr7	-2.17	0.012488	0.063268
POLR2I	ENSBTAT00000019969	polymerase (RNA) II (DNA directed) polypeptide I, 14.5kDa	chr18	-2.19	0.000423	0.031035
SLAIN2		SLAIN motif family, member 2	chr6	-2.2	0.006483	0.044736
DHCR7	ENSBTAT00000021892	7-dehydrocholesterol reductase	chr29	-2.22	2e-05	0.016041
ANAPC11		anaphase promoting complex subunit 11	chr19	-2.25	9.1e-05	0.007982
IKZF5	ENSBTAT00000032752	IKAROS family zinc finger 5 (Pegasus)	chr26	-2.25	0.003228	0.031388
YIPF6	ENSBTAT00000002566	Yip1 domain family, member 6	chrX	-2.28	0.000176	0.010108
PSAT1	ENSBTAT00000018554	phosphoserine aminotransferase 1	chr8	-2.29	0.002302	0.060637
DNAJC3	ENSBTAT00000016001	DnaJ (Hsp40) homolog, subfamily C, member 3	chr12	-2.29	0.000257	0.011139
TEX261	ENSBTAT00000047005	testis expressed 261	chr11	-2.3	0.001199	0.020305
LOC782601	ENSBTAT00000049493	histone H3-like centromeric protein A	chr27	-2.3	0.000891	0.017583
SPPL3	ENSBTAT00000021732	signal peptide peptidase like 3	chr17	-2.31	0.000681	0.015861
TRAPPC2	ENSBTAT00000014509	trafficking protein particle complex 2	chrX	-2.33	8e-05	0.018417
PBK	ENSBTAT00000028055	PDZ binding kinase	chr8	-2.33	0.002323	0.027123
DPM1	ENSBTAT00000010153	dolichyl-phosphate mannosyltransferase polypeptide 1, catalytic subunit	chr13	-2.33	0.000458	0.013774
ATP6AP2	ENSBTAT00000023668	ATPase, H+ transporting, lysosomal accessory protein 2	chrX	-2.36	0.000295	0.011675
UNC50	ENSBTAT00000019807	unc-50 homolog (C. elegans)	chr11	-2.37	0.000231	0.010909
NUP37	ENSBTAT00000000024	nucleoporin 37kDa	chr5	-2.38	0.001017	0.018832
ULBP17	ENSBTAT00000057496	UL16-binding protein 17; retinoic acid early transcript 1G	chr9	-2.38	0.000242	0.010958
RAET1G	ENSBTAT00000057496	UL16-binding protein 17; retinoic acid early transcript 1G	chr9	-2.38	0.000242	0.010958
S100A2	ENSBTAT00000000589	S100 calcium binding protein A2	chr3	-2.39	0.00056	0.014726
PTPRK	ENSBTAT00000061187	protein tyrosine phosphatase, receptor type, K	chr9	-2.41	0.001158	0.046886
WSB1	ENSBTAT00000006593	WD repeat and SOCS box containing 1	chr19	-2.41	0.000141	0.046158
BLOC1S2	ENSBTAT00000014217	biogenesis of lysosomal organelles complex-1, subunit 2	chr26	-2.42	0.00035	0.012395
RLF	ENSBTAT00000026252	rearranged L-myc fusion	chr3	-2.43	0.000737	0.01638
SERINC3	ENSBTAT00000002833	serine incorporator 3	chr13	-2.45	0.000862	0.017358
PSMG1	ENSBTAT00000018085	proteasome (prosome, macropain) assembly chaperone 1	chr1	-2.47	0.000661	0.015598
SPIC	ENSBTAT00000013069	Spi-C transcription factor (Spi-1/PU.1 related)	chr5	-2.47	0.000543	0.014687
HMGCS1	ENSBTAT00000015713	3-hydroxy-3-methylglutaryl-CoA synthase 1 (soluble)	chr20	-2.49	8.1e-05	0.018417
CENPI	ENSBTAT00000028322	centromere protein I	chrX	-2.49	0.00043	0.01345
PTPLB	ENSBTAT00000032276	protein tyrosine phosphatase-like (proline instead of catalytic arginine), member b	chr1	-2.5	0.000127	0.008797
PTTG1	ENSBTAT00000016162	pituitary tumor-transforming 1	chr7	-2.52	0.000559	0.014726
XPO7	ENSBTAT00000065035	exportin 7	chr8	-2.53	0.000333	0.012102
LOC504861	ENSBTAT00000020051	solute carrier family 7 (cationic amino acid transporter, y+ system), member 3-like	chr18	-2.55	0.001272	0.020727
NKRF	ENSBTAT00000065879	NFKB repressing factor	chrX	-2.55	0.000165	0.009814
RNF139	ENSBTAT00000027187	ring finger protein 139	chr14	-2.56	4.3e-05	0.006827
NEK7	ENSBTAT00000022534	NIMA-related kinase 7	chr16	-2.56	0.013274	0.065464
FDPS	ENSBTAT00000009272	farnesyl diphosphate synthase	chr3	-2.57	0.001367	0.049544
PSPH	ENSBTAT00000017392	phosphoserine phosphatase	chr25	-2.61	0.00161	0.023218
SC5D	ENSBTAT00000047079	sterol-C5-desaturase	chr15	-2.63	2e-06	0.012918
SLC1A4	ENSBTAT00000010206	solute carrier family 1 (glutamate/neutral amino acid transporter), member 4	chr11	-2.63	0.000965	0.018269
NDUFAF4	ENSBTAT00000004122	NADH dehydrogenase (ubiquinone) complex I, assembly factor 4	chr9	-2.63	0.002506	0.027856
AGPS		alkylglycerone phosphate synthase	chr2	-2.63	0.002372	0.027313
LYRM7	ENSBTAT00000044164	LYR motif containing 7	chr7	-2.64	0.001138	0.019961
FASTKD5		FAST kinase domains 5	chr13	-2.65	0.009554	0.054724
BEX2	ENSBTAG00000036028	brain expressed X-linked 2	chrX	-2.66	0.004986	0.082864
SOD1	ENSBTAT00000032452	superoxide dismutase 1, soluble	chr1	-2.66	0.000655	0.015513
RNF13	ENSBTAT00000014803	ring finger protein 13	chr1	-2.67	0.000361	0.012503
PPA1	ENSBTAT00000010311	pyrophosphatase (inorganic) 1	chr28	-2.67	0.000932	0.01797
COPS4	ENSBTAT00000009128	COP9 signalosome subunit 4	chr6	-2.69	0.000574	0.014821
SLC38A9	ENSBTAT00000047351	solute carrier family 38, member 9	chr20	-2.69	2.4e-05	0.0068
DEGS1	ENSBTAT00000016887	delta(4)-desaturase, sphingolipid 1	chr16	-2.72	0.000108	0.008368
STIL	ENSBTAT00000023728	SCL/TAL1 interrupting locus	chr3	-2.74	0.000579	0.014821
SLC35G1	ENSBTAT00000048596	solute carrier family 35, member G1	chr26	-2.74	0.0005	0.014401
TMEM147	ENSBTAT00000021170	transmembrane protein 147	chr18	-2.75	0.000194	0.010397
ANXA1	ENSBTAT00000021256	annexin A1	chr8	-2.75	0.004441	0.037242
BRIX1	ENSBTAT00000025572	BRX1, biogenesis of ribosomes, homolog (S. cerevisiae)	chr20	-2.76	0.001943	0.025203
SHOC2	ENSBTAT00000010138	soc-2 suppressor of clear homolog (C. elegans)	chr26	-2.78	0.00041	0.01311
PHGDH	ENSBTAT00000008907	phosphoglycerate dehydrogenase	chr3	-2.79	0.002006	0.02547
SRI	ENSBTAT00000053811	sorcin	chr4	-2.79	0.000869	0.017383
GARS	ENSBTAT00000025254	glycyl-tRNA synthetase; glycine--tRNA ligase-like	chr4	-2.81	4e-06	0.004845
GNG5	ENSBTAT00000010682	guanine nucleotide binding protein (G protein), gamma 5	chr3	-2.82	0.000974	0.01833
C24H18orf21	ENSBTAT00000015436	chromosome 24 open reading frame, human C18orf21	chr24	-2.84	0.004508	0.03742
PIGP	ENSBTAT00000015299	phosphatidylinositol glycan anchor biosynthesis, class P	chr1	-2.87	0.002854	0.06631
S100A16	ENSBTAT00000018877	S100 calcium binding protein A16	chr3	-2.87	0.000539	0.014655
SQLE	ENSBTAT00000007228	squalene epoxidase	chr14	-2.87	0.000805	0.07112
C1GALT1	ENSBTAT00000006572	core 1 synthase, glycoprotein-N-acetylgalactosamine 3-beta-galactosyltransferase 1	chr4	-2.89	0.000364	0.012526
FERMT2	ENSBTAT00000019278	fermitin family member 2	chr10	-2.9	0.000209	0.010627
AHSA1	ENSBTAT00000035554	AHA1, activator of heat shock 90kDa protein ATPase homolog 1 (yeast)	chr10	-2.92	0.000208	0.010627
CYP51A1	ENSBTAT00000002582	cytochrome P450, family 51, subfamily A, polypeptide 1	chr4	-2.93	0.001476	0.084454
C10H14orf166	ENSBTAT00000029256	chromosome 10 open reading frame, human C14orf166	chr10	-2.95	0.000137	0.0092
SRSF3	ENSBTAT00000051953	serine/arginine-rich splicing factor 3	chr23	-2.98	1.6e-05	0.006692
C29H11orf73	ENSBTAT00000026632	chromosome 29 open reading frame, human C11orf73	chr29	-2.98	0.001382	0.02163
DLD	ENSBTAT00000033787	dihydrolipoamide dehydrogenase	chr4	-2.98	1.2e-05	0.006139
RAB2A	ENSBTAT00000001253	RAB2A, member RAS oncogene family	chr14	-2.99	0.00222	0.026649
IPO7	ENSBTAT00000039955	importin 7	chr15	-3	0.000165	0.009814
CSE1L	ENSBTAT00000007817	CSE1 chromosome segregation 1-like (yeast)	chr13	-3.01	8.8e-05	0.007982
DHCR24	ENSBTAT00000006153	24-dehydrocholesterol reductase	chr3	-3.02	0.001156	0.046886
TAF13	ENSBTAT00000044882	TAF13 RNA polymerase II, TATA box binding protein (TBP)-associated factor, 18kDa; transcription initiation factor TFIID subunit 13-like	chr3	-3.04	0.002494	0.027809
GPN3	ENSBTAT00000007032	GPN-loop GTPase 3	chr17	-3.07	0.000515	0.014504
NCAPG	ENSBTAT00000028759	non-SMC condensin I complex, subunit G	chr6	-3.08	1.4e-05	0.00643
LOC509034	ENSBTAT00000015901	feline leukemia virus subgroup C receptor-related protein 2; feline leukemia virus subgroup C receptor-related protein 2-like	chr10	-3.1	3.2e-05	0.0068
INTS6		integrator complex subunit 6	chr12	-3.1	4.4e-05	0.006827
TTC9C		tetratricopeptide repeat domain 9C	chr29	-3.11	0.002209	0.026565
ULBP11	ENSBTAT00000002400	NKG2D ligand 3-like; UL16-binding protein 11; UL16-binding protein 15; MHC class I-like family A1	chr19	-3.14	0.000346	0.0123
ULBP15	ENSBTAT00000002400	NKG2D ligand 3-like; UL16-binding protein 11; UL16-binding protein 15; MHC class I-like family A1	chr19	-3.14	0.000346	0.0123
SLC38A2	ENSBTAT00000014749	solute carrier family 38, member 2	chr5	-3.14	0.000293	0.011663
CCDC53	ENSBTAT00000000022	coiled-coil domain containing 53	chr5	-3.14	0.000267	0.011201
PTDSS2		phosphatidylserine synthase 2	chr29	-3.16	0.000129	0.008797
HMGCR	ENSBTAT00000010315	3-hydroxy-3-methylglutaryl-CoA reductase	chr10	-3.17	0.000646	0.036761
SERINC1	ENSBTAT00000000021	serine incorporator 1	chr9	-3.18	0.020421	0.082329
NID2	ENSBTAT00000029257	nidogen 2 (osteonidogen)	chr10	-3.18	0.004106	0.035815
ABCB1	ENSBTAT00000020806	ATP-binding cassette, sub-family B (MDR/TAP), member 1; multidrug resistance protein 1	chr4	-3.18	0.00016	0.046158
SCD		stearoyl-CoA desaturase (delta-9-desaturase)	chr26	-3.21	7.8e-05	0.018417
TCEB1	ENSBTAT00000002843	transcription elongation factor B (SIII), polypeptide 1 (15kDa, elongin C)	chr14	-3.25	1e-06	0.004845
FADS1	ENSBTAT00000030146	fatty acid desaturase 1	chr29	-3.31	0.000394	0.029881
NFU1	ENSBTAT00000000163	NFU1 iron-sulfur cluster scaffold	chr11	-3.33	3.1e-05	0.0068
CD59	ENSBTAT00000002967	CD59 molecule, complement regulatory protein	chr15	-3.35	0.000428	0.013401
LOC104968964	ENSBTAT00000065846	guanine nucleotide-binding protein G(I)/G(S)/G(O) subunit gamma-5	chr7	-3.36	0.006831	0.045893
ASNS	ENSBTAT00000004181	asparagine synthetase (glutamine-hydrolyzing)	chr4	-3.49	9.99e-08	0.001219
CCNE2		cyclin E2	chr14	-3.51	0.000517	0.014504
TMEM59		transmembrane protein 59	chr3	-3.51	4.7e-05	0.006827
PAGE4	ENSBTAT00000054207	P antigen family, member 4 (prostate associated)	chrX	-3.53	0.001064	0.076345
SLC7A5	ENSBTAT00000008848	solute carrier family 7 (amino acid transporter light chain, L system), member 5	chr18	-3.6	0.000195	0.010397
CD47	ENSBTAT00000004664	CD47 molecule	chr1	-3.61	3.9e-05	0.006827
MSMO1	ENSBTAT00000003991	methylsterol monooxygenase 1	chr17	-3.93	0.000334	0.058102
UBE2B		ubiquitin-conjugating enzyme E2B	chr7	-3.95	0.000313	0.011835
TMEM165	ENSBTAT00000001671	transmembrane protein 165	chr6	-4.24	2.8e-05	0.0068
SGPP1	ENSBTAT00000005808	sphingosine-1-phosphate phosphatase 1	chr10	-4.26	0.000116	0.008434
SKA2	ENSBTAT00000028888	spindle and kinetochore associated complex subunit 2	chr19	-4.54	0.013701	0.066647
GALNT1		polypeptide N-acetylgalactosaminyltransferase 1	chr24	-4.62	0.000128	0.008797
ACTC1	ENSBTAT00000007504	actin, alpha, cardiac muscle 1	chr10	-4.76	0.000952	0.01818
CLN3	ENSBTAT00000023952	ceroid-lipofuscinosis, neuronal 3	chr25	-4.81	4.2e-05	0.006827
TPT1	ENSBTAT00000013402	tumor protein, translationally-controlled 1	chr25	-4.89	6.6e-05	0.007245
HSD3B1	ENSBTAT00000010992	hydroxy-delta-5-steroid dehydrogenase, 3 beta- and steroid delta-isomerase 1	chr3	-4.98	0.00033	0.012053
MAT2B	ENSBTAT00000016399	methionine adenosyltransferase II, beta	chr7	-6.22	0.001885	0.024946

## Sheet:  Venn B - Cellular components
GOID	GOTerm	Ontology Source	Term PValue	Term PValue Corrected with Bonferroni step down	% Associated Genes	Nr. Genes	Genes upregulated in IFOT-M	Genes downregulated in IFOT-M	%Genes upregulated in IFOT-M	%Genes downregulated in IFOT-M	Associated Genes Found
GO:0031985	Golgi cisterna	GO_CellularComponent-_11.01.2018_00h00	0.0080959	0.0080959	5.66038	3	[]	[GALNT1, TMEM59, YIPF6]	0	100	[GALNT1, TMEM59, YIPF6]

## Sheet: Venn B - Biological functions
GOID	GOTerm	Ontology Source	Term PValue	Term PValue Corrected with Bonferroni step down	% Associated Genes	Nr. Genes	Genes upregulated in IFOT-M	Genes downregulated in IFOT-M	%Genes upregulated in IFOT-M	%Genes downregulated in IFOT-M	Associated Genes Found
GO:0008610	lipid biosynthetic process	GO_BiologicalProcess-_11.01.2018_00h00	4.98388e-09	6.97744e-08	4.45545	18	[]	[AGPS, CYP51A1, DEGS1, DHCR24, DHCR7, DPM1, FDPS, HACD2, HMGCR, HMGCS1, HSD3B1, MSMO1, PIGP, SC5D, SCD, SERINC1, SOD1, SQLE]	0	100	[AGPS, CYP51A1, DEGS1, DHCR24, DHCR7, DPM1, FDPS, HACD2, HMGCR, HMGCS1, HSD3B1, MSMO1, PIGP, SC5D, SCD, SERINC1, SOD1, SQLE]
GO:0008202	steroid metabolic process	GO_BiologicalProcess-_11.01.2018_00h00	4.26034e-08	5.53845e-07	6.41711	12	[]	[CYP51A1, DHCR24, DHCR7, FDPS, HMGCR, HMGCS1, HSD17B11, HSD3B1, MSMO1, SC5D, SOD1, SQLE]	0	100	[CYP51A1, DHCR24, DHCR7, FDPS, HMGCR, HMGCS1, HSD17B11, HSD3B1, MSMO1, SC5D, SOD1, SQLE]
GO:0006066	alcohol metabolic process	GO_BiologicalProcess-_11.01.2018_00h00	2.53379e-05	0.000228041	4.7619	9	[]	[CYP51A1, DHCR24, DHCR7, FDPS, HMGCR, SC5D, SGPP1, SOD1, SQLE]	0	100	[CYP51A1, DHCR24, DHCR7, FDPS, HMGCR, SC5D, SGPP1, SOD1, SQLE]
GO:0008203	cholesterol metabolic process	GO_BiologicalProcess-_11.01.2018_00h00	2.13295e-07	2.55954e-06	10.3896	8	[]	[CYP51A1, DHCR24, DHCR7, FDPS, HMGCR, SC5D, SOD1, SQLE]	0	100	[CYP51A1, DHCR24, DHCR7, FDPS, HMGCR, SC5D, SOD1, SQLE]
GO:0006865	amino acid transport	GO_BiologicalProcess-_11.01.2018_00h00	1.87439e-06	1.87439e-05	7.84314	8	[]	[CLN3, LOC504861, SERINC1, SERINC3, SLC1A4, SLC38A11, SLC38A2, SLC38A9]	0	100	[CLN3, LOC504861, SERINC1, SERINC3, SLC1A4, SLC38A11, SLC38A2, SLC38A9]
GO:0006643	membrane lipid metabolic process	GO_BiologicalProcess-_11.01.2018_00h00	0.000254664	0.00152799	4.60526	7	[]	[DEGS1, DPM1, HACD2, PIGP, SERINC1, SERINC3, SGPP1]	0	100	[DEGS1, DPM1, HACD2, PIGP, SERINC1, SERINC3, SGPP1]
GO:0006665	sphingolipid metabolic process	GO_BiologicalProcess-_11.01.2018_00h00	0.0015789	0.0047367	4.85437	5	[]	[DEGS1, HACD2, SERINC1, SERINC3, SGPP1]	0	100	[DEGS1, HACD2, SERINC1, SERINC3, SGPP1]
GO:0003333	amino acid transmembrane transport	GO_BiologicalProcess-_11.01.2018_00h00	0.000177227	0.00124059	7.8125	5	[]	[LOC504861, SLC1A4, SLC38A11, SLC38A2, SLC38A9]	0	100	[LOC504861, SLC1A4, SLC38A11, SLC38A2, SLC38A9]
GO:1901607	alpha-amino acid biosynthetic process	GO_BiologicalProcess-_11.01.2018_00h00	0.00129954	0.00519816	6.89655	4	[]	[ASNS, PHGDH, PSAT1, PSPH]	0	100	[ASNS, PHGDH, PSAT1, PSPH]
GO:0008299	isoprenoid biosynthetic process	GO_BiologicalProcess-_11.01.2018_00h00	0.000961397	0.00480698	12.5	3	[]	[FDPS, HMGCR, HMGCS1]	0	100	[FDPS, HMGCR, HMGCS1]
GO:0006564	L-serine biosynthetic process	GO_BiologicalProcess-_11.01.2018_00h00	5.38769e-07	5.92646e-06	100	3	[]	[PHGDH, PSAT1, PSPH]	0	100	[PHGDH, PSAT1, PSPH]
GO:0015825	L-serine transport	GO_BiologicalProcess-_11.01.2018_00h00	4.36524e-05	0.00034922	33.3333	3	[]	[SERINC1, SERINC3, SLC1A4]	0	100	[SERINC1, SERINC3, SLC1A4]

## Sheet: Venn B - Molecular functions
GOID	GOTerm	Ontology Source	Term PValue	Term PValue Corrected with Bonferroni step down	% Associated Genes	Nr. Genes	Genes upregulated in IFOT-M	Genes downregulated in IFOT-M	%Genes upregulated in IFOT-M	%Genes downregulated in IFOT-M	Associated Genes Found
GO:0015171	amino acid transmembrane transporter activity	GO_MolecularFunction-_11.01.2018_00h00	1.94584e-06	7.78338e-06	9.09091	7	[]	[LOC504861, SERINC1, SERINC3, SLC1A4, SLC38A11, SLC38A2, SLC38A9]	0	100	[LOC504861, SERINC1, SERINC3, SLC1A4, SLC38A11, SLC38A2, SLC38A9]
GO:0016705	oxidoreductase activity, acting on paired donors, with incorporation or reduction of molecular oxygen	GO_MolecularFunction-_11.01.2018_00h00	0.000795927	0.000795927	4.1958	6	[]	[CYP51A1, DEGS1, MSMO1, SC5D, SCD, SQLE]	0	100	[CYP51A1, DEGS1, MSMO1, SC5D, SCD, SQLE]
GO:0015194	L-serine transmembrane transporter activity	GO_MolecularFunction-_11.01.2018_00h00	3.53377e-05	0.000106013	33.3333	3	[]	[SERINC1, SERINC3, SLC1A4]	0	100	[SERINC1, SERINC3, SLC1A4]
GO:0016709	oxidoreductase activity, acting on paired donors, with incorporation or reduction of molecular oxygen, NAD(P)H as one donor, and incorporation of one atom of oxygen	GO_MolecularFunction-_11.01.2018_00h00	0.000783234	0.00156647	12.5	3	[]	[CYP51A1, MSMO1, SQLE]	0	100	[CYP51A1, MSMO1, SQLE]

## Sheet: Venn B - KEGG pathways
GOID	GOTerm	Ontology Source	Term PValue	Term PValue Corrected with Bonferroni step down	% Associated Genes	Nr. Genes	Genes upregulated in IFOT-M	Genes downregulated in IFOT-M	%Genes upregulated in IFOT-M	%Genes downregulated in IFOT-M	Associated Genes Found
KEGG:00100	Steroid biosynthesis	KEGG_11.01.2018	7.04471e-09	3.52235e-08	31.5789	6	[]	[CYP51A1, DHCR24, DHCR7, MSMO1, SC5D, SQLE]	0	100	[CYP51A1, DHCR24, DHCR7, MSMO1, SC5D, SQLE]
KEGG:00260	Glycine, serine and threonine metabolism	KEGG_11.01.2018	0.000481226	0.00144368	9.09091	4	[]	[DLD, PHGDH, PSAT1, PSPH]	0	100	[DLD, PHGDH, PSAT1, PSPH]
KEGG:00900	Terpenoid backbone biosynthesis	KEGG_11.01.2018	2.45426e-05	9.81705e-05	19.0476	4	[]	[ACAT2, FDPS, HMGCR, HMGCS1]	0	100	[ACAT2, FDPS, HMGCR, HMGCS1]
KEGG:01040	Biosynthesis of unsaturated fatty acids	KEGG_11.01.2018	0.00159973	0.00319946	10.7143	3	[]	[FADS1, HACD2, SCD]	0	100	[FADS1, HACD2, SCD]
KEGG:00280	Valine, leucine and isoleucine degradation	KEGG_11.01.2018	0.00886198	0.00886198	5.88235	3	[]	[ACAT2, DLD, HMGCS1]	0	100	[ACAT2, DLD, HMGCS1]
