# Supplementary material for: Comparative transcriptome analysis of bovine blastocysts reveals specific effects of the oocyte source and the environments during maturation and early embryo development
Source: BMC Genomics. 2025 Jul 17;26:673. doi: 10.1186/s12864-025-11848-8 (PMC12273470; doi:10.1186/s12864-025-11848-8)
Supplement: Supplementary file 5 — Supplementary Material 5. [file 12864_2025_11848_MOESM5_ESM.xls]

## Sheet: Venn G&E - DEGs
Gene Symbol	Ensembl Transcript IDs	Description	Chromosome	Fold Change	p-value	FDR
LOC616977		interferon beta-2	chr8	3.81	7.9e-05	0.007689
COX5B	ENSBTAT00000024678	cytochrome c oxidase subunit Vb	chr11	3.04	0.004018	0.076229
LOC788068		olfactory receptor 7A5	chr7	2.22	0.003873	0.034584
LOC619094	ENSBTAT00000013453	histone H4-like	chr5	2.13	0.019516	0.080338
SF3B6	ENSBTAT00000004418	splicing factor 3b, subunit 6, 14kDa	chr11	2.13	0.00062	0.035834
LRRC55	ENSBTAT00000005510	leucine rich repeat containing 55	chr15	2.07	0.004417	0.079179
IFNAD		interferon-alpha-D	chr8	2.07	0.002828	0.066087
DPPA4	ENSBTAT00000055391	developmental pluripotency associated 4	chr1	2.06	0.000786	0.041045
SYNGR1	ENSBTAT00000042673	synaptogyrin 1	chr5	-2.02	0.003222	0.031339
LOC785996		dihydrodiol dehydrogenase 3-like; dihydrodiol dehydrogenase 3	chr13	-2.04	0.00072	0.038806
TARS	ENSBTAT00000018947	threonyl-tRNA synthetase	chr20	-2.04	0.000364	0.029421
WDR20	ENSBTAT00000009220	WD repeat domain 20	chr21	-2.04	0.001617	0.05194
AKTIP	ENSBTAT00000021617	AKT interacting protein	chr18	-2.06	0.00413	0.076668
ACAT2	ENSBTAT00000003660	acetyl-CoA acetyltransferase 2	chr9	-2.07	0.000858	0.042247
PTPRJ		protein tyrosine phosphatase, receptor type, J	chr15	-2.08	0.004715	0.038017
SLC38A11	ENSBTAT00000010065	solute carrier family 38, member 11	chr2	-2.08	0.002369	0.061275
P2RY2	ENSBTAT00000052678	purinergic receptor P2Y, G-protein coupled, 2	chr15	-2.1	0.000592	0.03476
RNASEH2B	ENSBTAT00000026838	ribonuclease H2, subunit B	chr12	-2.11	0.006702	0.045591
NUSAP1	ENSBTAT00000014263	nucleolar and spindle associated protein 1	chr10	-2.14	0.007261	0.097931
TOPBP1	ENSBTAT00000000686	topoisomerase (DNA) II binding protein 1	chr1	-2.16	0.008022	0.050014
TCEB2	ENSBTAT00000026036	transcription elongation factor B (SIII), polypeptide 2 (18kDa, elongin B)	chr25	-2.16	0.007192	0.047045
CFAP20	ENSBTAT00000018422	cilia and flagella associated protein 20	chr18	-2.16	0.001022	0.045225
ASUN	ENSBTAT00000055986	asunder spermatogenesis regulator	chr5	-2.17	0.00218	0.026405
FRS2	ENSBTAT00000025495	fibroblast growth factor receptor substrate 2	chr5	-2.17	0.001215	0.020391
HSD17B11	ENSBTAT00000008272	hydroxysteroid (17-beta) dehydrogenase 11	chr6	-2.17	0.003037	0.030319
RNF130	ENSBTAT00000006384	ring finger protein 130	chr7	-2.17	0.012488	0.063268
POLR2I	ENSBTAT00000019969	polymerase (RNA) II (DNA directed) polypeptide I, 14.5kDa	chr18	-2.19	0.000423	0.031035
SLAIN2		SLAIN motif family, member 2	chr6	-2.2	0.006483	0.044736
DHCR7	ENSBTAT00000021892	7-dehydrocholesterol reductase	chr29	-2.22	2e-05	0.016041
ANAPC11		anaphase promoting complex subunit 11	chr19	-2.25	9.1e-05	0.007982
IKZF5	ENSBTAT00000032752	IKAROS family zinc finger 5 (Pegasus)	chr26	-2.25	0.003228	0.031388
YIPF6	ENSBTAT00000002566	Yip1 domain family, member 6	chrX	-2.28	0.000176	0.010108
PSAT1	ENSBTAT00000018554	phosphoserine aminotransferase 1	chr8	-2.29	0.002302	0.060637
TEX261	ENSBTAT00000047005	testis expressed 261	chr11	-2.3	0.001199	0.020305
LOC782601	ENSBTAT00000049493	histone H3-like centromeric protein A	chr27	-2.3	0.000891	0.017583
SPPL3	ENSBTAT00000021732	signal peptide peptidase like 3	chr17	-2.31	0.000681	0.015861
PBK	ENSBTAT00000028055	PDZ binding kinase	chr8	-2.33	0.002323	0.027123
TRAPPC2	ENSBTAT00000014509	trafficking protein particle complex 2	chrX	-2.33	8e-05	0.018417
ATP6AP2	ENSBTAT00000023668	ATPase, H+ transporting, lysosomal accessory protein 2	chrX	-2.36	0.000295	0.011675
S100A2	ENSBTAT00000000589	S100 calcium binding protein A2	chr3	-2.39	0.00056	0.014726
PTPRK	ENSBTAT00000061187	protein tyrosine phosphatase, receptor type, K	chr9	-2.41	0.001158	0.046886
BLOC1S2	ENSBTAT00000014217	biogenesis of lysosomal organelles complex-1, subunit 2	chr26	-2.42	0.00035	0.012395
SERINC3	ENSBTAT00000002833	serine incorporator 3	chr13	-2.45	0.000862	0.017358
PSMG1	ENSBTAT00000018085	proteasome (prosome, macropain) assembly chaperone 1	chr1	-2.47	0.000661	0.015598
CENPI	ENSBTAT00000028322	centromere protein I	chrX	-2.49	0.00043	0.01345
HMGCS1	ENSBTAT00000015713	3-hydroxy-3-methylglutaryl-CoA synthase 1 (soluble)	chr20	-2.49	8.1e-05	0.018417
PTTG1	ENSBTAT00000016162	pituitary tumor-transforming 1	chr7	-2.52	0.000559	0.014726
XPO7	ENSBTAT00000065035	exportin 7	chr8	-2.53	0.000333	0.012102
LOC504861	ENSBTAT00000020051	solute carrier family 7 (cationic amino acid transporter, y+ system), member 3-like	chr18	-2.55	0.001272	0.020727
NKRF	ENSBTAT00000065879	NFKB repressing factor	chrX	-2.55	0.000165	0.009814
RNF139	ENSBTAT00000027187	ring finger protein 139	chr14	-2.56	4.3e-05	0.006827
NEK7	ENSBTAT00000022534	NIMA-related kinase 7	chr16	-2.56	0.013274	0.065464
FDPS	ENSBTAT00000009272	farnesyl diphosphate synthase	chr3	-2.57	0.001367	0.049544
PSPH	ENSBTAT00000017392	phosphoserine phosphatase	chr25	-2.61	0.00161	0.023218
SLC1A4	ENSBTAT00000010206	solute carrier family 1 (glutamate/neutral amino acid transporter), member 4	chr11	-2.63	0.000965	0.018269
NDUFAF4	ENSBTAT00000004122	NADH dehydrogenase (ubiquinone) complex I, assembly factor 4	chr9	-2.63	0.002506	0.027856
SC5D	ENSBTAT00000047079	sterol-C5-desaturase	chr15	-2.63	2e-06	0.012918
LYRM7	ENSBTAT00000044164	LYR motif containing 7	chr7	-2.64	0.001138	0.019961
FASTKD5		FAST kinase domains 5	chr13	-2.65	0.009554	0.054724
SOD1	ENSBTAT00000032452	superoxide dismutase 1, soluble	chr1	-2.66	0.000655	0.015513
BEX2		brain expressed X-linked 2	chrX	-2.66	0.004986	0.082864
RNF13	ENSBTAT00000014803	ring finger protein 13	chr1	-2.67	0.000361	0.012503
PPA1	ENSBTAT00000010311	pyrophosphatase (inorganic) 1	chr28	-2.67	0.000932	0.01797
COPS4	ENSBTAT00000009128	COP9 signalosome subunit 4	chr6	-2.69	0.000574	0.014821
DEGS1	ENSBTAT00000016887	delta(4)-desaturase, sphingolipid 1	chr16	-2.72	0.000108	0.008368
STIL	ENSBTAT00000023728	SCL/TAL1 interrupting locus	chr3	-2.74	0.000579	0.014821
TMEM147	ENSBTAT00000021170	transmembrane protein 147	chr18	-2.75	0.000194	0.010397
ANXA1	ENSBTAT00000021256	annexin A1	chr8	-2.75	0.004441	0.037242
BRIX1	ENSBTAT00000025572	BRX1, biogenesis of ribosomes, homolog (S. cerevisiae)	chr20	-2.76	0.001943	0.025203
SHOC2	ENSBTAT00000010138	soc-2 suppressor of clear homolog (C. elegans)	chr26	-2.78	0.00041	0.01311
GNG5	ENSBTAT00000010682	guanine nucleotide binding protein (G protein), gamma 5	chr3	-2.82	0.000974	0.01833
C24H18orf21	ENSBTAT00000015436	chromosome 24 open reading frame, human C18orf21	chr24	-2.84	0.004508	0.03742
S100A16	ENSBTAT00000018877	S100 calcium binding protein A16	chr3	-2.87	0.000539	0.014655
PIGP	ENSBTAT00000015299	phosphatidylinositol glycan anchor biosynthesis, class P	chr1	-2.87	0.002854	0.06631
C1GALT1	ENSBTAT00000006572	core 1 synthase, glycoprotein-N-acetylgalactosamine 3-beta-galactosyltransferase 1	chr4	-2.89	0.000364	0.012526
FERMT2	ENSBTAT00000019278	fermitin family member 2	chr10	-2.9	0.000209	0.010627
AHSA1	ENSBTAT00000035554	AHA1, activator of heat shock 90kDa protein ATPase homolog 1 (yeast)	chr10	-2.92	0.000208	0.010627
C10H14orf166	ENSBTAT00000029256	chromosome 10 open reading frame, human C14orf166	chr10	-2.95	0.000137	0.0092
SRSF3	ENSBTAT00000051953	serine/arginine-rich splicing factor 3	chr23	-2.98	1.6e-05	0.006692
C29H11orf73	ENSBTAT00000026632	chromosome 29 open reading frame, human C11orf73	chr29	-2.98	0.001382	0.02163
IPO7	ENSBTAT00000039955	importin 7	chr15	-3	0.000165	0.009814
CSE1L	ENSBTAT00000007817	CSE1 chromosome segregation 1-like (yeast)	chr13	-3.01	8.8e-05	0.007982
DHCR24	ENSBTAT00000006153	24-dehydrocholesterol reductase	chr3	-3.02	0.001156	0.046886
TAF13	ENSBTAT00000044882	TAF13 RNA polymerase II, TATA box binding protein (TBP)-associated factor, 18kDa; transcription initiation factor TFIID subunit 13-like	chr3	-3.04	0.002494	0.027809
GPN3	ENSBTAT00000007032	GPN-loop GTPase 3	chr17	-3.07	0.000515	0.014504
NCAPG	ENSBTAT00000028759	non-SMC condensin I complex, subunit G	chr6	-3.08	1.4e-05	0.00643
LOC509034	ENSBTAT00000015901	feline leukemia virus subgroup C receptor-related protein 2; feline leukemia virus subgroup C receptor-related protein 2-like	chr10	-3.1	3.2e-05	0.0068
TTC9C		tetratricopeptide repeat domain 9C	chr29	-3.11	0.002209	0.026565
ULBP11	ENSBTAT00000002400	NKG2D ligand 3-like; UL16-binding protein 11; UL16-binding protein 15; MHC class I-like family A1	chr19	-3.14	0.000346	0.0123
ULBP15	ENSBTAT00000002400	NKG2D ligand 3-like; UL16-binding protein 11; UL16-binding protein 15; MHC class I-like family A1	chr19	-3.14	0.000346	0.0123
SLC38A2	ENSBTAT00000014749	solute carrier family 38, member 2	chr5	-3.14	0.000293	0.011663
CCDC53	ENSBTAT00000000022	coiled-coil domain containing 53	chr5	-3.14	0.000267	0.011201
PTDSS2		phosphatidylserine synthase 2	chr29	-3.16	0.000129	0.008797
HMGCR	ENSBTAT00000010315	3-hydroxy-3-methylglutaryl-CoA reductase	chr10	-3.17	0.000646	0.036761
SERINC1	ENSBTAT00000000021	serine incorporator 1	chr9	-3.18	0.020421	0.082329
SCD		stearoyl-CoA desaturase (delta-9-desaturase)	chr26	-3.21	7.8e-05	0.018417
TCEB1	ENSBTAT00000002843	transcription elongation factor B (SIII), polypeptide 1 (15kDa, elongin C)	chr14	-3.25	1e-06	0.004845
FADS1	ENSBTAT00000030146	fatty acid desaturase 1	chr29	-3.31	0.000394	0.029881
NFU1	ENSBTAT00000000163	NFU1 iron-sulfur cluster scaffold	chr11	-3.33	3.1e-05	0.0068
CCNE2		cyclin E2	chr14	-3.51	0.000517	0.014504
TMEM59		transmembrane protein 59	chr3	-3.51	4.7e-05	0.006827
SLC7A5	ENSBTAT00000008848	solute carrier family 7 (amino acid transporter light chain, L system), member 5	chr18	-3.6	0.000195	0.010397
CD47	ENSBTAT00000004664;	CD47 molecule	chr1	-3.61	3.9e-05	0.006827
SGPP1	ENSBTAT00000005808	sphingosine-1-phosphate phosphatase 1	chr10	-4.26	0.000116	0.008434
SKA2	ENSBTAT00000028888	spindle and kinetochore associated complex subunit 2	chr19	-4.54	0.013701	0.066647
CLN3	ENSBTAT00000023952	ceroid-lipofuscinosis, neuronal 3	chr25	-4.81	4.2e-05	0.006827
TPT1	ENSBTAT00000013402	tumor protein, translationally-controlled 1	chr25	-4.89	6.6e-05	0.007245
HSD3B1	ENSBTAT00000010992	hydroxy-delta-5-steroid dehydrogenase, 3 beta- and steroid delta-isomerase 1	chr3	-4.98	0.00033	0.012053
MAT2B	ENSBTAT00000016399	methionine adenosyltransferase II, beta	chr7	-6.22	0.001885	0.024946

## Sheet: Venn G&E - Biological processes
GOID	GOTerm	Ontology Source	Term PValue	Term PValue Corrected with Bonferroni step down	% Associated Genes	Nr. Genes	Genes upregulated	Genes downreguled	%Genes upregulated	%Genes downregulated	Associated Genes Found
GO:0008202	steroid metabolic process	GO_BiologicalProcess-_11.01.2018_00h00	1.05946e-06	2.22487e-05	4.81283	9	[]	[DHCR24, DHCR7, FDPS, HMGCR, HMGCS1, HSD17B11, HSD3B1, SC5D, SOD1]	0	100	[DHCR24, DHCR7, FDPS, HMGCR, HMGCS1, HSD17B11, HSD3B1, SC5D, SOD1]
GO:0006694	steroid biosynthetic process	GO_BiologicalProcess-_11.01.2018_00h00	1.75565e-07	4.038e-06	7.33945	8	[]	[DHCR24, DHCR7, FDPS, HMGCR, HMGCS1, HSD3B1, SC5D, SOD1]	0	100	[DHCR24, DHCR7, FDPS, HMGCR, HMGCS1, HSD3B1, SC5D, SOD1]
GO:1901617	organic hydroxy compound biosynthetic process	GO_BiologicalProcess-_11.01.2018_00h00	2.44964e-05	0.00034295	4.57516	7	[]	[DHCR24, DHCR7, FDPS, HMGCR, HMGCS1, SC5D, SOD1]	0	100	[DHCR24, DHCR7, FDPS, HMGCR, HMGCS1, SC5D, SOD1]
GO:0016125	sterol metabolic process	GO_BiologicalProcess-_11.01.2018_00h00	4.86736e-07	1.07082e-05	8.23529	7	[]	[DHCR24, DHCR7, FDPS, HMGCR, HMGCS1, SC5D, SOD1]	0	100	[DHCR24, DHCR7, FDPS, HMGCR, HMGCS1, SC5D, SOD1]
GO:0016126	sterol biosynthetic process	GO_BiologicalProcess-_11.01.2018_00h00	2.71091e-09	6.77727e-08	17.0732	7	[]	[DHCR24, DHCR7, FDPS, HMGCR, HMGCS1, SC5D, SOD1]	0	100	[DHCR24, DHCR7, FDPS, HMGCR, HMGCS1, SC5D, SOD1]
GO:0006865	amino acid transport	GO_BiologicalProcess-_11.01.2018_00h00	1.68503e-06	3.37006e-05	6.86275	7	[]	[CLN3, LOC504861, SERINC1, SERINC3, SLC1A4, SLC38A11, SLC38A2]	0	100	[CLN3, LOC504861, SERINC1, SERINC3, SLC1A4, SLC38A11, SLC38A2]
GO:0046165	alcohol biosynthetic process	GO_BiologicalProcess-_11.01.2018_00h00	7.62886e-06	0.000122062	7.14286	6	[]	[DHCR24, DHCR7, FDPS, HMGCR, SC5D, SOD1]	0	100	[DHCR24, DHCR7, FDPS, HMGCR, SC5D, SOD1]
GO:1902652	secondary alcohol metabolic process	GO_BiologicalProcess-_11.01.2018_00h00	5.74257e-06	9.76237e-05	7.5	6	[]	[DHCR24, DHCR7, FDPS, HMGCR, SC5D, SOD1]	0	100	[DHCR24, DHCR7, FDPS, HMGCR, SC5D, SOD1]
GO:0008203	cholesterol metabolic process	GO_BiologicalProcess-_11.01.2018_00h00	4.59266e-06	8.72606e-05	7.79221	6	[]	[DHCR24, DHCR7, FDPS, HMGCR, SC5D, SOD1]	0	100	[DHCR24, DHCR7, FDPS, HMGCR, SC5D, SOD1]
GO:1902653	secondary alcohol biosynthetic process	GO_BiologicalProcess-_11.01.2018_00h00	4.54129e-08	1.08991e-06	16.6667	6	[]	[DHCR24, DHCR7, FDPS, HMGCR, SC5D, SOD1]	0	100	[DHCR24, DHCR7, FDPS, HMGCR, SC5D, SOD1]
GO:0006695	cholesterol biosynthetic process	GO_BiologicalProcess-_11.01.2018_00h00	4.54129e-08	1.08991e-06	16.6667	6	[]	[DHCR24, DHCR7, FDPS, HMGCR, SC5D, SOD1]	0	100	[DHCR24, DHCR7, FDPS, HMGCR, SC5D, SOD1]
GO:1903825	organic acid transmembrane transport	GO_BiologicalProcess-_11.01.2018_00h00	0.00216333	0.00865332	4.12371	4	[]	[LOC504861, SLC1A4, SLC38A11, SLC38A2]	0	100	[LOC504861, SLC1A4, SLC38A11, SLC38A2]
GO:1905039	carboxylic acid transmembrane transport	GO_BiologicalProcess-_11.01.2018_00h00	0.00133058	0.00798347	4.70588	4	[]	[LOC504861, SLC1A4, SLC38A11, SLC38A2]	0	100	[LOC504861, SLC1A4, SLC38A11, SLC38A2]
GO:0003333	amino acid transmembrane transport	GO_BiologicalProcess-_11.01.2018_00h00	0.00045675	0.00411075	6.25	4	[]	[LOC504861, SLC1A4, SLC38A11, SLC38A2]	0	100	[LOC504861, SLC1A4, SLC38A11, SLC38A2]
GO:0002066	columnar/cuboidal epithelial cell development	GO_BiologicalProcess-_11.01.2018_00h00	0.00293004	0.00586007	5.88235	3	[]	[C1GALT1, SOD1, YIPF6]	0	100	[C1GALT1, SOD1, YIPF6]
GO:0006720	isoprenoid metabolic process	GO_BiologicalProcess-_11.01.2018_00h00	0.00442853	0.00442853	5.08475	3	[]	[FDPS, HMGCR, HMGCS1]	0	100	[FDPS, HMGCR, HMGCS1]
GO:0008299	isoprenoid biosynthetic process	GO_BiologicalProcess-_11.01.2018_00h00	0.000317732	0.00317732	12.5	3	[]	[FDPS, HMGCR, HMGCS1]	0	100	[FDPS, HMGCR, HMGCS1]
GO:0015804	neutral amino acid transport	GO_BiologicalProcess-_11.01.2018_00h00	0.000562066	0.00393446	10.3448	3	[]	[SERINC1, SERINC3, SLC1A4]	0	100	[SERINC1, SERINC3, SLC1A4]
GO:0015807	L-amino acid transport	GO_BiologicalProcess-_11.01.2018_00h00	0.00276885	0.00830656	6	3	[]	[SERINC1, SERINC3, SLC1A4]	0	100	[SERINC1, SERINC3, SLC1A4]
GO:0032329	serine transport	GO_BiologicalProcess-_11.01.2018_00h00	1.4018e-05	0.000210269	33.3333	3	[]	[SERINC1, SERINC3, SLC1A4]	0	100	[SERINC1, SERINC3, SLC1A4]
GO:0015825	L-serine transport	GO_BiologicalProcess-_11.01.2018_00h00	1.4018e-05	0.000210269	33.3333	3	[]	[SERINC1, SERINC3, SLC1A4]	0	100	[SERINC1, SERINC3, SLC1A4]

## Sheet: Venn G&E - Molecular functions
GOID	GOTerm	Ontology Source	Term PValue	Term PValue Corrected with Bonferroni step down	% Associated Genes	Nr. Genes	Genes upregulated	Genes downregulated	%Genes upregulated	%Genes downregulated	Associated Genes Found
GO:0005342	organic acid transmembrane transporter activity	GO_MolecularFunction-_11.01.2018_00h00	9.89707e-05	0.00118765	4.54545	6	[]	[LOC504861, SERINC1, SERINC3, SLC1A4, SLC38A11, SLC38A2]	0	100	[LOC504861, SERINC1, SERINC3, SLC1A4, SLC38A11, SLC38A2]
GO:0046943	carboxylic acid transmembrane transporter activity	GO_MolecularFunction-_11.01.2018_00h00	9.48983e-05	0.00123368	4.58015	6	[]	[LOC504861, SERINC1, SERINC3, SLC1A4, SLC38A11, SLC38A2]	0	100	[LOC504861, SERINC1, SERINC3, SLC1A4, SLC38A11, SLC38A2]
GO:0015171	amino acid transmembrane transporter activity	GO_MolecularFunction-_11.01.2018_00h00	4.59266e-06	8.72606e-05	7.79221	6	[]	[LOC504861, SERINC1, SERINC3, SLC1A4, SLC38A11, SLC38A2]	0	100	[LOC504861, SERINC1, SERINC3, SLC1A4, SLC38A11, SLC38A2]
GO:0008536	Ran GTPase binding	GO_MolecularFunction-_11.01.2018_00h00	0.000562066	0.00393446	10.3448	3	[]	[CSE1L, IPO7, XPO7]	0	100	[CSE1L, IPO7, XPO7]
GO:0015175	neutral amino acid transmembrane transporter activity	GO_MolecularFunction-_11.01.2018_00h00	0.000505974	0.00404779	10.7143	3	[]	[SERINC1, SERINC3, SLC1A4]	0	100	[SERINC1, SERINC3, SLC1A4]
GO:0015179	L-amino acid transmembrane transporter activity	GO_MolecularFunction-_11.01.2018_00h00	0.00204556	0.0102278	6.66667	3	[]	[SERINC1, SERINC3, SLC1A4]	0	100	[SERINC1, SERINC3, SLC1A4]
GO:0022889	serine transmembrane transporter activity	GO_MolecularFunction-_11.01.2018_00h00	1.4018e-05	0.000210269	33.3333	3	[]	[SERINC1, SERINC3, SLC1A4]	0	100	[SERINC1, SERINC3, SLC1A4]
GO:0015194	L-serine transmembrane transporter activity	GO_MolecularFunction-_11.01.2018_00h00	1.4018e-05	0.000210269	33.3333	3	[]	[SERINC1, SERINC3, SLC1A4]	0	100	[SERINC1, SERINC3, SLC1A4]

## Sheet: Venn G&E - KEGG pathways
GOID	GOTerm	Ontology Source	Term PValue	Term PValue Corrected with Bonferroni step down	% Associated Genes	Nr. Genes	Genes upregulated	Genes downregulated	%Genes upregulated	%Genes downregulated	Associated Genes Found
KEGG:00900	Terpenoid backbone biosynthesis	KEGG_11.01.2018	6.51927e-06	1.30385e-05	19.0476	4	[]	[ACAT2, FDPS, HMGCR, HMGCS1]	0	100	[ACAT2, FDPS, HMGCR, HMGCS1]
KEGG:00100	Steroid biosynthesis	KEGG_11.01.2018	0.000187243	0.000187243	15.7895	3	[]	[DHCR24, DHCR7, SC5D]	0	100	[DHCR24, DHCR7, SC5D]
