# Supplementary material for: Comparative transcriptome analysis of bovine blastocysts reveals specific effects of the oocyte source and the environments during maturation and early embryo development
Source: BMC Genomics. 2025 Jul 17;26:673. doi: 10.1186/s12864-025-11848-8 (PMC12273470; doi:10.1186/s12864-025-11848-8)
Supplement: Supplementary file 6 — Supplementary Material 6. [file 12864_2025_11848_MOESM6_ESM.xls]

## Sheet: Venn J - DEGs
Gene Symbol	Ensembl Transcript IDs	Description	Chromosome	Fold Change	p-value	FDR
PLAC8	ENSBTAT00000012987	placenta-specific 8	chr6	-2.13	1.3e-05	0.006139
MCOLN2	ENSBTAT00000066065	mucolipin 2	chr3	-2.15	0.000644	0.015416
DNAJC3	ENSBTAT00000016001	DnaJ (Hsp40) homolog, subfamily C, member 3	chr12	-2.29	0.000257	0.011139
DPM1	ENSBTAT00000010153	dolichyl-phosphate mannosyltransferase polypeptide 1, catalytic subunit	chr13	-2.33	0.000458	0.013774
UNC50	ENSBTAT00000019807	unc-50 homolog (C. elegans)	chr11	-2.37	0.000231	0.010909
NUP37	ENSBTAT00000000024	nucleoporin 37kDa	chr5	-2.38	0.001017	0.018832
ULBP17	ENSBTAT00000057496	UL16-binding protein 17; retinoic acid early transcript 1G	chr9	-2.38	0.000242	0.010958
RAET1G	ENSBTAT00000057496	UL16-binding protein 17; retinoic acid early transcript 1G	chr9	-2.38	0.000242	0.010958
RLF	ENSBTAT00000026252	rearranged L-myc fusion	chr3	-2.43	0.000737	0.01638
SPIC	ENSBTAT00000013069	Spi-C transcription factor (Spi-1/PU.1 related)	chr5	-2.47	0.000543	0.014687
PTPLB	ENSBTAT00000032276	protein tyrosine phosphatase-like (proline instead of catalytic arginine), member b	chr1	-2.5	0.000127	0.008797
AGPS		alkylglycerone phosphate synthase	chr2	-2.63	0.002372	0.027313
SLC38A9	ENSBTAT00000047351	solute carrier family 38, member 9	chr20	-2.69	2.4e-05	0.0068
SLC35G1	ENSBTAT00000048596	solute carrier family 35, member G1	chr26	-2.74	0.0005	0.014401
PHGDH	ENSBTAT00000008907	phosphoglycerate dehydrogenase	chr3	-2.79	0.002006	0.02547
SRI	ENSBTAT00000053811	sorcin	chr4	-2.79	0.000869	0.017383
GARS	ENSBTAT00000025254	glycyl-tRNA synthetase; glycine--tRNA ligase-like	chr4	-2.81	4e-06	0.004845
DLD	ENSBTAT00000033787	dihydrolipoamide dehydrogenase	chr4	-2.98	1.2e-05	0.006139
RAB2A	ENSBTAT00000001253	RAB2A, member RAS oncogene family	chr14	-2.99	0.00222	0.026649
INTS6		integrator complex subunit 6	chr12	-3.1	4.4e-05	0.006827
NID2	ENSBTAT00000029257	nidogen 2 (osteonidogen)	chr10	-3.18	0.004106	0.035815
CD59	ENSBTAT00000002967	CD59 molecule, complement regulatory protein	chr15	-3.35	0.000428	0.013401
LOC104968964	ENSBTAT00000065846	guanine nucleotide-binding protein G(I)/G(S)/G(O) subunit gamma-5	chr7	-3.36	0.006831	0.045893
ASNS	ENSBTAT00000004181	asparagine synthetase (glutamine-hydrolyzing)	chr4	-3.49	9.99e-08	0.001219
UBE2B		ubiquitin-conjugating enzyme E2B	chr7	-3.95	0.000313	0.011835
TMEM165	ENSBTAT00000001671	transmembrane protein 165	chr6	-4.24	2.8e-05	0.0068
GALNT1		polypeptide N-acetylgalactosaminyltransferase 1	chr24	-4.62	0.000128	0.008797
ACTC1	ENSBTAT00000007504	actin, alpha, cardiac muscle 1	chr10	-4.76	0.000952	0.01818
