# Supplementary material for: Comparative transcriptome analysis of bovine blastocysts reveals specific effects of the oocyte source and the environments during maturation and early embryo development
Source: BMC Genomics. 2025 Jul 17;26:673. doi: 10.1186/s12864-025-11848-8 (PMC12273470; doi:10.1186/s12864-025-11848-8)
Supplement: Supplementary file 7 — Supplementary Material 7. [file 12864_2025_11848_MOESM7_ESM.xls]

## Sheet: Venn C - DEGs
Gene Symbol	Ensembl Transcript IDs	Description	Chromosome	Fold Change	p-value	FDR
PEBP1	ENSBTAT00000024107	phosphatidylethanolamine binding protein 1	chr17	6.17	0.000959	0.074812
HAVCR1		hepatitis A virus cellular receptor 1	chr7	4.74	0.000532	0.06506
HIST1H3I		histone cluster 1, H3i	chr23	4.31	0.000119	0.045504
LOC104975684		histone H2A type 1	chr23	3.9	0.000104	0.04524
HIST1H3G		histone cluster 1, H3g	chr23	3.31	0.000716	0.070673
LOC788640		olfactory receptor 52E4; olfactory receptor 52E4-like	chr4	2.88	0.00126	0.020655
EAPP	ENSBTAT00000004437	E2F-associated phosphoprotein	chr21	2.75	0.001022	0.075328
LOC781223		histone H4	chr6	2.6	0.006458	0.044681
CORO2A	ENSBTAT00000016014	coronin, actin binding protein, 2A	chr8	2.51	0.000673	0.070228
LGALS1	ENSBTAT00000020080	lectin, galactoside-binding, soluble, 1	chr5	2.22	0.000175	0.046267
LOC512286		antigen-presenting glycoprotein CD1d-like	chr3	2.22	0.005441	0.040968
LOC504599		histone H3.2	chr3	2.21	0.001227	0.078882
HIST1H3J		histone cluster 1, H3j	chr23	2.17	0.001915	0.092204
LOC101905822		histone H2B type 2-E-like	chr27	2.12	2.9e-05	0.036863
GBP4	ENSBTAG00000014529	guanylate binding protein 4; guanylate-binding protein 4	chr3	2.12	0.000606	0.068173
PLXDC2	ENSBTAT00000012472	plexin domain containing 2	chr13	2.08	0.000746	0.070673
DDX42	ENSBTAT00000028046	DEAD (Asp-Glu-Ala-Asp) box helicase 42	chr19	2.06	4e-06	0.022431
DYNLT1	ENSBTAT00000005869	dynein, light chain, Tctex-type 1	chr9	2.01	0.001711	0.088579
AP1AR	ENSBTAT00000005148	adaptor-related protein complex 1 associated regulatory protein	chr6	-2.01	0.000547	0.06506
CCDC58	ENSBTAT00000014792	coiled-coil domain containing 58	chr1	-2.02	0.001164	0.078522
SSB	ENSBTAT00000011484	Sjogren syndrome antigen B (autoantigen La)	chr2	-2.02	0.00063	0.068473
SMC3	ENSBTAT00000046231	structural maintenance of chromosomes 3	chr26	-2.02	0.001743	0.089035
RRAD	ENSBTAT00000018501	Ras-related associated with diabetes	chr18	-2.03	0.001284	0.079585
NDUFB3	ENSBTAT00000016957	NADH dehydrogenase (ubiquinone) 1 beta subcomplex, 3, 12kDa	chr2	-2.03	0.000619	0.068403
TGIF1	ENSBTAT00000039259	TGFB-induced factor homeobox 1	chr24	-2.03	0.000732	0.016338
LMO1	ENSBTAT00000045558	LIM domain only 1 (rhombotin 1)	chr15	-2.04	0.000189	0.046501
TARDBP	ENSBTAT00000033464	TAR DNA binding protein	chr16	-2.04	0.000801	0.07112
CEP83	ENSBTAT00000005881	centrosomal protein 83kDa; centrosomal protein of 83 kDa-like	chr5	-2.04	3e-06	0.022431
RRM2	ENSBTAT00000010802	ribonucleotide reductase M2	chr11	-2.04	0.003079	0.030588
PAIP2B	ENSBTAT00000019527	poly(A) binding protein interacting protein 2B	chr11	-2.04	0.003931	0.034891
UBL7	ENSBTAT00000000010	ubiquitin-like 7	chr21	-2.06	0.001147	0.078522
SAT1	ENSBTAT00000023087	spermidine/spermine N1-acetyltransferase 1	chrX	-2.06	2.8e-05	0.036863
SRSF5	ENSBTAT00000015408	serine/arginine-rich splicing factor 5	chr10	-2.07	0.001899	0.092204
UGT1A1		UDP glucuronosyltransferase 1 family, polypeptide A1; UDP glucuronosyltransferase 1 family, polypeptide A6	chr3	-2.07	0.001245	0.020538
UGT1A6		UDP glucuronosyltransferase 1 family, polypeptide A1; UDP glucuronosyltransferase 1 family, polypeptide A6	chr3	-2.07	0.001245	0.020538
RABGAP1		RAB GTPase activating protein 1; probable G-protein coupled receptor 21	chr11	-2.08	0.000168	0.046158
PFDN2	ENSBTAT00000026841	prefoldin subunit 2	chr3	-2.11	0.000464	0.06506
LOC618976		ran-specific GTPase-activating protein	chr3	-2.11	0.001105	0.077717
FOXI3		forkhead box I3	chr11	-2.12	0.001455	0.084454
CHORDC1	ENSBTAT00000018100	cysteine and histidine-rich domain (CHORD) containing 1	chr29	-2.12	0.00194	0.092211
PLAC8	ENSBTAT00000012987	placenta-specific 8	chr6	-2.13	1.3e-05	0.006139
ZNF800		zinc finger protein 800	chr4	-2.14	0.000503	0.014401
TBCA	ENSBTAT00000004227	tubulin folding cofactor A	chr10	-2.15	0.000769	0.07112
GRINA	ENSBTAT00000000410	glutamate receptor, ionotropic, N-methyl D-aspartate-associated protein 1 (glutamate binding)	chr14	-2.15	0.001695	0.088579
MCOLN2	ENSBTAT00000066065	mucolipin 2	chr3	-2.15	0.000644	0.015416
TCTEX1D2	ENSBTAT00000046408	Tctex1 domain containing 2	chr1	-2.19	0.002268	0.097147
FAM162A	ENSBTAT00000014796	family with sequence similarity 162, member A	chr1	-2.2	0.001997	0.093065
LOC783535		keratin-associated protein 10-3; keratin-associated protein 10-7	chr1	-2.21	0.000723	0.070673
C4H7orf55	ENSBTAT00000064335	chromosome 4 open reading frame, human C7orf55; putative RNA-binding protein Luc7-like 2	chr4	-2.21	0.000679	0.070245
LOC784034	ENSBTAT00000019683	chromosome 16 open reading frame, human C1orf112	chr16	-2.21	0.005271	0.040358
NDUFS4	ENSBTAT00000047463	NADH dehydrogenase (ubiquinone) Fe-S protein 4, 18kDa (NADH-coenzyme Q reductase)	chr20	-2.23	0.000328	0.058102
SUGT1	ENSBTAT00000002770	SGT1, suppressor of G2 allele of SKP1 (S. cerevisiae)	chr12	-2.23	6.1e-05	0.007238
DNAJB14	ENSBTAT00000005799	DnaJ (Hsp40) homolog, subfamily B, member 14	chr6	-2.24	0.000389	0.012877
MYEOV2	ENSBTAT00000014490	myeloma overexpressed 2	chr3	-2.25	0.001838	0.091248
FIP1L1		factor interacting with PAPOLA and CPSF1	chr6	-2.27	0.00123	0.020445
DNAJC3	ENSBTAT00000016001	DnaJ (Hsp40) homolog, subfamily C, member 3	chr12	-2.29	0.000257	0.011139
ATP1B3	ENSBTAT00000018795	ATPase, Na+/K+ transporting, beta 3 polypeptide	chr1	-2.3	0.002114	0.095404
ACSL4	ENSBTAT00000054636	acyl-CoA synthetase long-chain family member 4	chrX	-2.3	0.001002	0.075328
DPM1	ENSBTAT00000010153	dolichyl-phosphate mannosyltransferase polypeptide 1, catalytic subunit	chr13	-2.33	0.000458	0.013774
CACYBP	ENSBTAT00000001464	calcyclin binding protein	chr16	-2.35	0.000163	0.046158
KIAA1467	ENSBTAT00000019045	KIAA1467 ortholog	chr5	-2.37	0.000604	0.015099
UNC50	ENSBTAT00000019807	unc-50 homolog (C. elegans)	chr11	-2.37	0.000231	0.010909
TMEM97	ENSBTAT00000010666	transmembrane protein 97	chr19	-2.38	0.0008	0.07112
NUP37	ENSBTAT00000000024	nucleoporin 37kDa	chr5	-2.38	0.001017	0.018832
ULBP17	ENSBTAT00000057496	UL16-binding protein 17; retinoic acid early transcript 1G	chr9	-2.38	0.000242	0.010958
RAET1G	ENSBTAT00000057496	UL16-binding protein 17; retinoic acid early transcript 1G	chr9	-2.38	0.000242	0.010958
PIN4	ENSBTAT00000063342	protein (peptidylprolyl cis/trans isomerase) NIMA-interacting, 4 (parvulin)	chrX	-2.4	0.001414	0.083561
ANXA5	ENSBTAT00000028988	annexin A5	chr6	-2.41	0.000329	0.058102
GRSF1		G-rich RNA sequence binding factor 1	chr6	-2.41	0.000531	0.014655
WSB1	ENSBTAT00000006593	WD repeat and SOCS box containing 1	chr19	-2.41	0.000141	0.046158
SMC2	ENSBTAT00000011562	structural maintenance of chromosomes 2	chr8	-2.42	0.002192	0.095977
SARS	ENSBTAT00000017232	seryl-tRNA synthetase	chr3	-2.43	0.002057	0.025806
RLF	ENSBTAT00000026252	rearranged L-myc fusion	chr3	-2.43	0.000737	0.01638
SRSF1	ENSBTAT00000049486	serine/arginine-rich splicing factor 1	chr19	-2.44	6e-06	0.004845
SPIC	ENSBTAT00000013069	Spi-C transcription factor (Spi-1/PU.1 related)	chr5	-2.47	0.000543	0.014687
CMC2	ENSBTAT00000022619	C-x(9)-C motif containing 2	chr18	-2.48	1.7e-05	0.036863
MOSPD1	ENSBTAT00000018489	motile sperm domain containing 1	chrX	-2.48	0.000115	0.008368
SLC7A4	ENSBTAT00000012050	solute carrier family 7, member 4	chr17	-2.5	0.001285	0.079585
PTPLB	ENSBTAT00000032276	protein tyrosine phosphatase-like (proline instead of catalytic arginine), member b	chr1	-2.5	0.000127	0.008797
ACTG2	ENSBTAG00000015441	actin, gamma 2, smooth muscle, enteric	chr11	-2.51	0.00236	0.098497
UCHL3	ENSBTAT00000035577	ubiquitin carboxyl-terminal esterase L3 (ubiquitin thiolesterase)	chr12	-2.53	0.003017	0.030301
SPCS1	ENSBTAT00000006231	signal peptidase complex subunit 1 homolog (S. cerevisiae)	chr22	-2.58	8e-06	0.005014
AZIN1	ENSBTAT00000010441	antizyme inhibitor 1	chr14	-2.6	0.002688	0.028747
TECR	ENSBTAT00000036271	trans-2,3-enoyl-CoA reductase	chr7	-2.63	0.000515	0.06506
AGPS		alkylglycerone phosphate synthase	chr2	-2.63	0.002372	0.027313
SNRPG	ENSBTAT00000007241	small nuclear ribonucleoprotein polypeptide G	chr19	-2.65	0.002419	0.099249
SLC38A9	ENSBTAT00000047351	solute carrier family 38, member 9	chr20	-2.69	2.4e-05	0.0068
PDCD2L	ENSBTAT00000003327	programmed cell death 2-like	chr18	-2.7	0.000293	0.055995
LRRC1		leucine rich repeat containing 1	chr23	-2.74	0.000407	0.01311
SLC35G1	ENSBTAT00000048596	solute carrier family 35, member G1	chr26	-2.74	0.0005	0.014401
SF3A3	ENSBTAT00000009603	splicing factor 3a, subunit 3, 60kDa	chr3	-2.75	0.000779	0.07112
MAPK1IP1L	ENSBTAT00000043779	mitogen-activated protein kinase 1 interacting protein 1-like	chr10	-2.78	0.000801	0.016878
SRSF11	ENSBTAT00000020564	serine/arginine-rich splicing factor 11	chr3	-2.79	0.000751	0.070837
PHGDH	ENSBTAT00000008907	phosphoglycerate dehydrogenase	chr3	-2.79	0.002006	0.02547
SRI	ENSBTAT00000053811	sorcin	chr4	-2.79	0.000869	0.017383
GARS	ENSBTAT00000025254	glycyl-tRNA synthetase; glycine--tRNA ligase-like	chr4	-2.81	4e-06	0.004845
IPMK	ENSBTAT00000014872	inositol polyphosphate multikinase	chr26	-2.82	0.000233	0.010909
SQLE	ENSBTAT00000007228	squalene epoxidase	chr14	-2.87	0.000805	0.07112
CNIH4	ENSBTAT00000025936	cornichon family AMPA receptor auxiliary protein 4	chr16	-2.88	0.000997	0.018575
TMEM33		transmembrane protein 33; transmembrane protein 33-like	chr6	-2.93	0.000296	0.011678
CYP51A1	ENSBTAT00000002582	cytochrome P450, family 51, subfamily A, polypeptide 1	chr4	-2.93	0.001476	0.084454
KRTCAP2	ENSBTAT00000014035	keratinocyte associated protein 2	chr3	-2.95	0.0007	0.070509
DLD	ENSBTAT00000033787	dihydrolipoamide dehydrogenase	chr4	-2.98	1.2e-05	0.006139
RAB2A	ENSBTAT00000001253	RAB2A, member RAS oncogene family	chr14	-2.99	0.00222	0.026649
MACC1		metastasis associated in colon cancer 1	chr4	-3.07	0.000612	0.015099
INTS6		integrator complex subunit 6	chr12	-3.1	4.4e-05	0.006827
NID2	ENSBTAT00000029257	nidogen 2 (osteonidogen)	chr10	-3.18	0.004106	0.035815
ABCB1	ENSBTAT00000020806	ATP-binding cassette, sub-family B (MDR/TAP), member 1; multidrug resistance protein 1	chr4	-3.18	0.00016	0.046158
REXO2	ENSBTAT00000007680	RNA exonuclease 2	chr15	-3.2	0.000532	0.014655
CD59	ENSBTAT00000002967	CD59 molecule, complement regulatory protein	chr15	-3.35	0.000428	0.013401
TMEM126A	ENSBTAT00000000576	transmembrane protein 126A	chr29	-3.36	0.000436	0.013501
LOC104968964	ENSBTAT00000065846	guanine nucleotide-binding protein G(I)/G(S)/G(O) subunit gamma-5	chr7	-3.36	0.006831	0.045893
POLR2L	ENSBTAT00000043971	polymerase (RNA) II (DNA directed) polypeptide L, 7.6kDa	chr29	-3.4	3.3e-05	0.036863
HIGD1A		HIG1 hypoxia inducible domain family, member 1A	chr22	-3.45	0.000883	0.017562
ASNS	ENSBTAT00000004181	asparagine synthetase (glutamine-hydrolyzing)	chr4	-3.49	9.99e-08	0.001219
PAGE4	ENSBTAT00000054207	P antigen family, member 4 (prostate associated)	chrX	-3.53	0.001064	0.076345
MSMO1	ENSBTAT00000003991	methylsterol monooxygenase 1	chr17	-3.93	0.000334	0.058102
UBE2B		ubiquitin-conjugating enzyme E2B	chr7	-3.95	0.000313	0.011835
TMEM165	ENSBTAT00000001671	transmembrane protein 165	chr6	-4.24	2.8e-05	0.0068
GALNT1		polypeptide N-acetylgalactosaminyltransferase 1	chr24	-4.62	0.000128	0.008797
ACTC1	ENSBTAT00000007504	actin, alpha, cardiac muscle 1	chr10	-4.76	0.000952	0.01818
PPDPF		pancreatic progenitor cell differentiation and proliferation factor	chr13	-4.91	7.7e-05	0.041255

## Sheet: Venn C - Biological processes
GOID	GOTerm	Ontology Source	Term PValue	Term PValue Corrected with Bonferroni step down	% Associated Genes	Nr. Genes	Genes upregulated in IFOT-IM	Genes downregulated in IFOT-IM	%Genes upregulated in IFOT-IM	%Genes downregulated in IFOT-IM	Associated Genes Found
GO:0051851	modification by host of symbiont morphology or physiology	GO_BiologicalProcess-_11.01.2018_00h00	0.00512877	0.00512877	5.35714	3	[]	[SMC3, SUGT1, TARDBP]	0	100	[SMC3, SUGT1, TARDBP]

## Sheet: Venn C - KEGG pathways
GOID	GOTerm	Ontology Source	Term PValue	Term PValue Corrected with Bonferroni step down	% Associated Genes	Nr. Genes	Genes upregulated in IFOT-IM	Genes downregulated in IFOT-IM	%Genes upregulated in IFOT-IM	%Genes downregulated in IFOT-IM	Associated Genes Found
KEGG:00100	Steroid biosynthesis	KEGG_11.01.2018	0.000247474	0.000247474	15.7895	3	[]	[CYP51A1, MSMO1, SQLE]	0	100	[CYP51A1, MSMO1, SQLE]
