# Supplementary material for: Comparative transcriptome analysis of bovine blastocysts reveals specific effects of the oocyte source and the environments during maturation and early embryo development
Source: BMC Genomics. 2025 Jul 17;26:673. doi: 10.1186/s12864-025-11848-8 (PMC12273470; doi:10.1186/s12864-025-11848-8)
Supplement: Supplementary file 8 — Supplementary Material 8. [file 12864_2025_11848_MOESM8_ESM.xls]

## Sheet: Venn A - DEGs
	Ensembl Transcript IDs	Description	Chromosome	Fold Change	p-value	FDR
LOC616977		interferon beta-2	chr8	3.81	7.9e-05	0.007689
LOC504344	ENSBTAT00000055408	olfactory receptor 4F15	chr10	3.17	0.020501	0.082472
PRR23A	ENSBTAT00000065694	proline rich 23A	chr1	2.98	0.005693	0.041928
HRK	ENSBTAT00000064996	harakiri, BCL2 interacting protein	chr17	2.89	0.002748	0.02897
LOC788640		olfactory receptor 52E4; olfactory receptor 52E4-like	chr4	2.88	0.00126	0.020655
LOC615014	ENSBTAT00000064367	olfactory receptor 49	chr10	2.83	0.013906	0.067105
BOLA	ENSBTAG00000005182	MHC class I heavy chain	chr23	2.81	0.000566	0.014751
HS3ST3B1	ENSBTAT00000010350	heparan sulfate (glucosamine) 3-O-sulfotransferase 3B1	chr19	2.69	0.000198	0.010411
CLCF1		cardiotrophin-like cytokine factor 1	chr29	2.66	0.011277	0.059881
LOC614468		olfactory receptor 7A17	chr7	2.62	3.4e-05	0.0068
PXMP4	ENSBTAT00000053065	peroxisomal membrane protein 4, 24kDa	chr13	2.6	0.000331	0.012063
LOC781223		histone H4	chr6	2.6	0.006458	0.044681
ONECUT2	ENSBTAT00000030977	one cut homeobox 2	chr24	2.57	0.024757	0.092056
IFNA16	ENSBTAT00000053863	interferon, alpha 16	chr8	2.49	0.005575	0.041436
LOC788401		olfactory receptor 13F1-like	chr8	2.45	0.009597	0.054808
LOC523389	ENSBTAT00000065702	olfactory receptor 11A1	chr23	2.43	0.001803	0.024321
FOXS1	ENSBTAT00000012128	forkhead box S1	chr13	2.42	0.005358	0.040713
LOC100294956		olfactory receptor 4A47; olfactory receptor 140	chr15	2.42	0.013986	0.067271
LOC509884		olfactory receptor 4X2	chr15	2.41	0.012187	0.062524
LOC538966	ENSBTAT00000057261	olfactory receptor 139	chr19	2.38	0.028527	0.099976
OR51S1	ENSBTAT00000052106	olfactory receptor, family 51, subfamily S, member 1	chr15	2.36	9.7e-05	0.008139
CIB2		calcium and integrin binding family member 2	chr21	2.35	0.000146	0.009394
C25H16orf92		chromosome 25 open reading frame, human C16orf92	chr25	2.34	0.000751	0.016442
GLYCAM1	ENSBTAT00000017854	glycosylation-dependent cell adhesion molecule 1	chr5	2.34	0.015318	0.07086
PRKCDBP	ENSBTAT00000026323	protein kinase C, delta binding protein	chr15	2.31	0.001748	0.023967
LOC789863		melanoma-associated antigen B4	chrX	2.31	0.00028	0.01156
LOC513099	ENSBTAT00000065074	olfactory receptor 13C2; olfactory receptor 13C2-like	chr8	2.28	0.015645	0.071555
EGR3	ENSBTAT00000025687	early growth response 3	chr8	2.24	0.006179	0.043871
LOC614402		HRAS-like suppressor 3	chr29	2.23	0.011957	0.061836
GSTT2	ENSBTAT00000044066	glutathione S-transferase theta 2	chr17	2.22	0.007476	0.048018
HKR1	ENSG00000181666	HKR1, GLI-Kruppel zinc finger family member	chr18	2.22	0.000891	0.017583
LOC100337146		transcription factor COE3	chr26	2.22	0.02405	0.090671
LOC788068		olfactory receptor 7A5	chr7	2.22	0.003873	0.034584
LOC512286		antigen-presenting glycoprotein CD1d-like	chr3	2.22	0.005441	0.040968
LOC407171	ENSBTAT00000005286	Fc gamma 2 receptor	chr18	2.21	0.01365	0.066484
DCLK3	ENSG00000163673	doublecortin-like kinase 3	chr22	2.21	0.013743	0.066756
LOC618859	ENSBTAT00000066068	interferon omega-1	chr8	2.19	0.004222	0.036317
GLI4	NCBI518201	GLI family zinc finger 4	chr14	2.17	0.011475	0.060446
LOC515917		pancreatic trypsin inhibitor	chr13	2.16	0.017121	0.075021
LOC518961		histone H4	chr23	2.16	0.027937	0.098739
SEC14L3	ENSBTAT00000019231	SEC14-like 3 (S. cerevisiae)	chr17	2.14	0.019652	0.080658
C1QL1	ENSBTAT00000015618	complement component 1, q subcomponent-like 1	chr19	2.14	0.007851	0.049337
MMP1	ENSBTAG00000015818.6	matrix metallopeptidase 1 (interstitial collagenase)	chr15	2.13	0.003805	0.034244
LOC619094	ENSBTAT00000013453	histone H4-like	chr5	2.13	0.019516	0.080338
ANGPTL2	ENSBTAT00000015677	angiopoietin-like 2	chr11	2.12	0.008326	0.051025
LOC511657	ENSBTAT00000023880	olfactory receptor 8B3	chr29	2.11	0.022185	0.086403
TMEM174	ENSBTAT00000004379	transmembrane protein 174	chr20	2.1	0.001724	0.023903
LOC618523	ENSBTAT00000063696	olfactory receptor 140	chr15	2.08	0.016634	0.073915
SETBP1	NCBI617265	SET binding protein 1	chr24	2.08	0.022289	0.086682
LOC104968484		Ig heavy chain V region PJ14-like	chr7	2.07	0.014671	0.068988
IFNAA		interferon alpha-G-like; interferon alpha-A	chr8	2.07	0.006037	0.043338
CCDC153	ENSBTAT00000023660	coiled-coil domain containing 153	chr15	2.06	0.027226	0.097038
LOC514861		olfactory receptor 7E24	chr7	2.06	0.007454	0.047967
LOC539172	ENSBTAT00000063061	olfactory receptor 1J4	chr11	2.05	0.021031	0.083688
PROKR2	ENSBTAT00000021097	prokineticin receptor 2	chr13	2.05	0.004707	0.038016
LOC100336412		ZAR1-like protein	chr20	2.05	0.00601	0.043236
C8H9orf24		chromosome 8 open reading frame, human C9orf24	chr8	2.05	0.003308	0.031879
LOC786698	ENSBTAT00000048960	testis specific protein, Y-linked 1-like	chrX	2.05	0.005017	0.039321
KLK15	ENSBTAT00000024680	kallikrein-related peptidase 15	chr18	2.04	0.01548	0.07119
LURAP1	ENSBTAT00000033319	leucine rich adaptor protein 1	chr3	2.04	0.003475	0.032543
GNG13	ENSBTAT00000026313	guanine nucleotide binding protein (G protein), gamma 13	chr25	2.02	0.000252	0.010995
SYCE1	NM_001038149	synaptonemal complex central element protein 1	chr26	2.02	0.002236	0.026792
PALM3	ENSBTAT00000064936	paralemmin 3	chr7	2.02	0.004463	0.037293
PPP1R3F	ENSBTAT00000028107	protein phosphatase 1, regulatory subunit 3F	chrX	2.02	0.001076	0.019362
LOC522769		N(6)-adenine-specific DNA methyltransferase 2	chr14	2.01	0.014296	0.067947
LOC100336526		ephrin type-B receptor 2	chr2	2.01	0.00099	0.018473
TFRC	ENSBTAT00000046421	transferrin receptor; transferrin receptor protein 1-like	chr1	-2.01	0.001866	0.024861
RTN4	ENSBTAT00000014744	reticulon 4	chr11	-2.01	0.002857	0.029541
PSME4	ENSBTAT00000027001	proteasome (prosome, macropain) activator subunit 4	chr11	-2.01	0.000474	0.014052
POMP	ENSBTAT00000018626	proteasome maturation protein	chr12	-2.01	0.000109	0.008368
TRPC4AP	ENSBTAT00000002893	transient receptor potential cation channel, subfamily C, member 4 associated protein	chr13	-2.01	0.010993	0.059002
KLF10	ENSBTAT00000019142	Kruppel-like factor 10	chr14	-2.01	0.000967	0.018269
ENAH	ENSBTAG00000016185.6	protein enabled homolog; enabled homolog (Drosophila)	chr16	-2.01	0.009014	0.053143
TOR1AIP2	ENSBTAT00000049723	torsin A interacting protein 2	chr16	-2.01	0.02183	0.085428
PGRMC2	ENSBTAT00000014390	progesterone receptor membrane component 2	chr17	-2.01	0.002843	0.029496
SMG9	ENSBTAT00000015684	SMG9 nonsense mediated mRNA decay factor	chr18	-2.01	0.000299	0.011678
SCPEP1	ENSBTAT00000010381	serine carboxypeptidase 1	chr19	-2.01	0.000408	0.01311
YTHDF2	ENSBTAT00000020940	YTH N(6)-methyladenosine RNA binding protein 2	chr2	-2.01	0.001038	0.019063
ERCC8	ENSBTAT00000028792	excision repair cross-complementation group 8	chr20	-2.01	0.00641	0.044527
UBTD2	ENSBTAT00000049094	ubiquitin domain containing 2	chr20	-2.01	0.004242	0.036392
G2E3	ENSBTAT00000002121	G2/M-phase specific E3 ubiquitin protein ligase	chr21	-2.01	2.4e-05	0.0068
FKBP3	ENSBTAT00000003377	FK506 binding protein 3, 25kDa	chr21	-2.01	0.000864	0.017358
GUSB	ENSBTAT00000000941	glucuronidase, beta	chr25	-2.01	0.025411	0.093449
GSPT1	ENSBTAT00000004656	G1 to S phase transition 1	chr25	-2.01	0.008742	0.052153
PRPF38A	ENSBTAT00000003524	pre-mRNA processing factor 38A	chr3	-2.01	0.00107	0.01932
THAP5	ENSBTAT00000029153	THAP domain containing 5	chr4	-2.01	0.001102	0.019634
TMTC3	ENSBTAT00000011881	transmembrane and tetratricopeptide repeat containing 3	chr5	-2.01	0.004236	0.036368
ATP2C1	ENSBTAT00000015441	ATPase, Ca++ transporting, type 2C, member 1	chr1	-2.02	0.008326	0.051025
SLC7A7	ENSBTAT00000019737	solute carrier family 7 (amino acid transporter light chain, y+L system), member 7	chr10	-2.02	0.016952	0.074587
LGALSL	ENSBTAT00000000179	lectin, galactoside-binding-like	chr11	-2.02	0.000171	0.009959
CEBPZ	ENSBTAT00000053855	CCAAT/enhancer binding protein (C/EBP), zeta	chr11	-2.02	0.000115	0.008368
RPN2	ENSBTAT00000057162	ribophorin II	chr13	-2.02	0.002266	0.026871
UBE2S	ENSBTAT00000012136	ubiquitin-conjugating enzyme E2S	chr18	-2.02	0.014631	0.068856
ETHE1	ENSBTAT00000005747	ethylmalonic encephalopathy 1	chr18	-2.02	0.009752	0.055295
MYO1C	ENSBTAT00000029554	myosin IC	chr19	-2.02	0.018716	0.078594
POLDIP2	ENSBTAT00000010675	polymerase (DNA-directed), delta interacting protein 2	chr19	-2.02	0.001431	0.021978
GEMIN2	ENSBTAT00000027878	gem (nuclear organelle) associated protein 2	chr21	-2.02	0.013533	0.066238
GDE1	ENSBTAT00000002710	glycerophosphodiester phosphodiesterase 1	chr25	-2.02	0.000528	0.014607
KRT8	ENSBTAT00000001108	keratin 8	chr5	-2.02	0.009068	0.053292
WBP11	ENSBTAT00000019637	WW domain binding protein 11	chr5	-2.02	0.00706	0.046621
LARS	ENSBTAT00000008902	leucyl-tRNA synthetase	chr7	-2.02	0.006216	0.043975
HNRNPA0	ENSBTAT00000022514	heterogeneous nuclear ribonucleoprotein A0	chr7	-2.02	0.000336	0.012167
SYNGR1	ENSBTAT00000042673	synaptogyrin 1	chr5	-2.02	0.003222	0.031339
ZNF614	ENSBTAT00000004602	zinc finger protein 614	chr18	-2.03	0.018379	0.077894
SERP1	ENSBTAT00000012000	stress-associated endoplasmic reticulum protein 1	chr1	-2.03	0.002398	0.027418
JKAMP	ENSBTAT00000004373	JNK1/MAPK8-associated membrane protein	chr10	-2.03	0.005202	0.040091
TOX4	ENSBTAT00000020149	TOX high mobility group box family member 4	chr10	-2.03	0.004954	0.039057
FEM1C	ENSBTAT00000011464	fem-1 homolog c (C. elegans)	chr10	-2.03	0.014344	0.068081
NOL10	ENSBTAT00000003521	nucleolar protein 10	chr11	-2.03	0.006099	0.0436
CEP57	ENSBTAT00000049113	centrosomal protein 57kDa	chr15	-2.03	0.001995	0.025445
MPHOSPH6	ENSBTAT00000012848	M-phase phosphoprotein 6	chr18	-2.03	0.006632	0.045328
WDR45B	ENSBTAT00000004811	WD repeat domain 45B	chr19	-2.03	0.007219	0.047102
NIFK	ENSBTAT00000031564	nucleolar protein interacting with the FHA domain of MKI67	chr2	-2.03	0.002333	0.027175
ATXN3	ENSBTAT00000007611	ataxin 3	chr21	-2.03	0.006227	0.043989
TXNL4A	ENSBTAT00000018067	thioredoxin-like 4A	chr24	-2.03	0.006717	0.045617
ADNP2	ENSBTAT00000007769	ADNP homeobox 2	chr24	-2.03	0.002166	0.026405
THOC6	ENSBTAT00000001855	THO complex 6 homolog (Drosophila)	chr25	-2.03	0.002156	0.02639
PI4K2A	ENSBTAT00000002604	phosphatidylinositol 4-kinase type 2 alpha	chr26	-2.03	0.005711	0.041973
TMEM179B	ENSBTAT00000012484	transmembrane protein 179B	chr29	-2.03	0.004323	0.036746
SLC2A1	ENSBTAT00000042960	solute carrier family 2 (facilitated glucose transporter), member 1	chr3	-2.03	0.001264	0.020714
SYPL1	ENSBTAT00000026372	synaptophysin-like 1	chr4	-2.03	0.003772	0.034111
TGIF1	ENSBTAT00000039259	TGFB-induced factor homeobox 1	chr24	-2.03	0.000732	0.016338
FABP5	ENSBTAG00000018054	fatty acid binding protein 5 (psoriasis-associated)	chr14	-2.04	0.006222	0.043975
LEO1	ENSBTAT00000018400	Leo1, Paf1/RNA polymerase II complex component, homolog (S. cerevisiae)	chr10	-2.04	0.005715	0.041989
RNF7	ENSBTAT00000002831	ring finger protein 7	chr1	-2.04	8.8e-05	0.007982
ZNF638	ENSBTAG00000009242	zinc finger protein 638	chr11	-2.04	0.000838	0.017254
ANGEL2	ENSBTAT00000004825	angel homolog 2 (Drosophila)	chr16	-2.04	0.007505	0.048066
USP4	ENSBTAT00000015787	ubiquitin specific peptidase 4 (proto-oncogene)	chr22	-2.04	0.002041	0.025685
CMTM6	ENSBTAT00000026019	CKLF-like MARVEL transmembrane domain containing 6	chr22	-2.04	0.001428	0.021944
TET1	ENSBTAG00000037756.3	tet methylcytosine dioxygenase 1	chr28	-2.04	0.000102	0.008258
DBT	ENSBTAT00000008292	dihydrolipoamide branched chain transacylase E2	chr3	-2.04	0.000204	0.010558
ALG6	ENSBTAT00000043414	ALG6, alpha-1,3-glucosyltransferase	chr3	-2.04	0.000171	0.009959
ZNF277	ENSBTAT00000017348	zinc finger protein 277	chr4	-2.04	0.006385	0.044429
NDUFA12	NCBI 767961	NADH dehydrogenase (ubiquinone) 1 alpha subcomplex, 12	chr5	-2.04	0.010264	0.056848
ERBB3	ENSBTAT00000013790	erb-b2 receptor tyrosine kinase 3	chr5	-2.04	0.001434	0.022008
RAD50	ENSBTAT00000014945	RAD50 homolog (S. cerevisiae)	chr7	-2.04	0.00196	0.02527
ACO1	ENSBTAT00000000731	aconitase 1, soluble	chr8	-2.04	0.000139	0.0092
RRM2	ENSBTAT00000010802	ribonucleotide reductase M2	chr11	-2.04	0.003079	0.030588
PAIP2B	ENSBTAT00000019527	poly(A) binding protein interacting protein 2B	chr11	-2.04	0.003931	0.034891
EIF5B	ENSBTAT00000034635	eukaryotic translation initiation factor 5B	chr11	-2.05	0.02644	0.095443
LOC100336431		zinc finger protein 501; putative protein ZNF720	chr18	-2.05	0.000842	0.017257
USP16	ENSBTAT00000026801	ubiquitin specific peptidase 16	chr1	-2.05	5e-06	0.004845
FLVCR2	ENSBTAT00000025616	feline leukemia virus subgroup C cellular receptor family, member 2	chr10	-2.05	0.000916	0.017779
SLC39A9	ENSBTAT00000023676	solute carrier family 39, member 9	chr10	-2.05	0.012633	0.063658
LOC101902760		ubiquitin	chr17	-2.05	0.019028	0.079317
SLC16A6	NCBI529171	solute carrier family 16, member 6; monocarboxylate transporter 7-like	chr19	-2.05	0.022746	0.08781
SEPP1	NCBI282066	selenoprotein P, plasma, 1	chr20	-2.05	0.000577	0.014821
PPWD1	ENSBTAT00000012520	peptidylprolyl isomerase domain and WD repeat containing 1	chr20	-2.05	0.022806	0.087991
PDPK1	ENSBTAT00000039221	3-phosphoinositide dependent protein kinase 1	chr25	-2.05	0.003729	0.033929
KIAA0430	ENSBTAT00000027175	KIAA0430 ortholog	chr25	-2.05	0.003608	0.033268
CHEK1	ENSBTAT00000023380	checkpoint kinase 1	chr29	-2.05	0.003632	0.033359
SLC30A7	ENSBTAT00000025323	solute carrier family 30 (zinc transporter), member 7	chr3	-2.05	0.010613	0.0578
TSPAN31	ENSBTAT00000009419	tetraspanin 31	chr5	-2.05	0.023777	0.090186
PAIP2	ENSBTAT00000010815	poly(A) binding protein interacting protein 2	chr7	-2.05	0.000436	0.013501
AKAP7	ENSBTAT00000000294	A kinase (PRKA) anchor protein 7	chr9	-2.05	0.002792	0.029245
SH3BGRL2	NCBI785404	SH3 domain binding glutamate-rich protein like 2	chr9	-2.05	0.002541	0.02801
ESD	ENSBTAT00000004431	esterase D	chr12	-2.06	0.001025	0.018878
ATG3	ENSBTAT00000011976	autophagy related 3	chr1	-2.06	0.005881	0.04268
SAMD4A	ENSBTAT00000001925	sterile alpha motif domain containing 4A	chr10	-2.06	0.010071	0.056241
TMEM189	ENSBTAT00000013376	transmembrane protein 189	chr13	-2.06	0.000707	0.016105
KIAA0196	ENSBTAT00000013591	KIAA0196 ortholog	chr14	-2.06	0.000467	0.013928
TOP2A	ENSBTAT00000061367	topoisomerase (DNA) II alpha 170kDa	chr19	-2.06	0.008503	0.051422
MOB4	ENSBTAT00000025447	MOB family member 4, phocein	chr2	-2.06	0.009916	0.055902
TMBIM1	ENSBTAT00000005137	transmembrane BAX inhibitor motif containing 1	chr2	-2.06	0.012655	0.063705
BAG6	ENSBTAT00000035789	BCL2-associated athanogene 6	chr23	-2.06	0.000579	0.014821
RBBP8	ENSBTAT00000008875	retinoblastoma binding protein 8	chr24	-2.06	0.001801	0.024307
ATAD1	ENSBTAT00000001066	ATPase family, AAA domain containing 1	chr26	-2.06	0.000297	0.011678
CDK1	ENSBTAT00000013337	cyclin-dependent kinase 1	chr28	-2.06	0.004808	0.038425
TMEM126B	ENSBTAT00000027441	transmembrane protein 126B	chr29	-2.06	0.001446	0.0221
ATF1	ENSBTAT00000024135	activating transcription factor 1	chr5	-2.06	8.8e-05	0.007982
POLR1E	ENSBTAT00000016250	polymerase (RNA) I polypeptide E, 53kDa	chr8	-2.06	0.000383	0.012751
RCL1	ENSBTAT00000024840	RNA terminal phosphate cyclase-like 1	chr8	-2.06	0.00034	0.012198
LOC789817	ENSBTAT00000066103	olfactory receptor 13C2	chr8	-2.06	0.025026	0.092562
NEDD8	ENSBTAT00000003514	neural precursor cell expressed, developmentally down-regulated 8	chr10	-2.07	0.0012	0.020305
EIF2S2	ENSBTAT00000007832	eukaryotic translation initiation factor 2, subunit 2 beta, 38kDa	chr13	-2.07	0.001794	0.024282
ESF1	ENSBTAT00000009384	ESF1, nucleolar pre-rRNA processing protein, homolog (S. cerevisiae)	chr13	-2.07	9.1e-05	0.007982
LGR4	ENSBTAT00000003370	leucine-rich repeat containing G protein-coupled receptor 4	chr15	-2.07	0.005393	0.040841
SLC30A1	ENSBTAT00000014489	solute carrier family 30 (zinc transporter), member 1	chr16	-2.07	0.004529	0.037468
BCAS3	ENSBTAG00000002663.6	breast carcinoma amplified sequence 3	chr19	-2.07	0.003009	0.030273
PDK1	ENSBTAT00000038518	pyruvate dehydrogenase kinase, isozyme 1	chr2	-2.07	3.7e-05	0.006816
ARHGAP5	ENSBTAT00000038690	Rho GTPase activating protein 5	chr21	-2.07	0.000282	0.011596
UBE2H	ENSBTAT00000001205	ubiquitin-conjugating enzyme E2H	chr4	-2.07	0.006983	0.046349
C6H4orf19	ENSBTAT00000008725	chromosome 6 open reading frame, human C4orf19	chr6	-2.07	0.003405	0.032272
RCHY1	ENSBTAT00000009461	ring finger and CHY zinc finger domain containing 1, E3 ubiquitin protein ligase	chr6	-2.07	0.0024	0.027418
HMMR	NCBI 281227	hyaluronan-mediated motility receptor (RHAMM)	chr7	-2.07	0.000801	0.016878
CAMLG	ENSBTAT00000028680	calcium modulating ligand	chr7	-2.07	0.004612	0.037763
CDKN2AIPNL	ENSBTAT00000014579	CDKN2A interacting protein N-terminal like	chr7	-2.07	0.001214	0.020391
CXHXorf23	ENSBTAT00000029281	chromosome X open reading frame, human CXorf23	chrX	-2.07	0.002558	0.02813
TXLNG	ENSBTAT00000002316	taxilin gamma	chrX	-2.07	0.007145	0.046904
UGT1A1		UDP glucuronosyltransferase 1 family, polypeptide A1; UDP glucuronosyltransferase 1 family, polypeptide A6	chr3	-2.07	0.001245	0.020538
UGT1A6		UDP glucuronosyltransferase 1 family, polypeptide A1; UDP glucuronosyltransferase 1 family, polypeptide A6	chr3	-2.07	0.001245	0.020538
GINM1	ENSBTAT00000001170	glycoprotein integral membrane 1	chr9	-2.08	0.001654	0.02353
LOC512541	ENSBTAT00000013568	acyl-CoA thioesterase 4-like	chr10	-2.08	0.021885	0.085546
TEX30	ENSBTAT00000035359	testis expressed 30	chr12	-2.08	0.001103	0.019634
CELF1	ENSBTAT00000003274	CUGBP, Elav-like family member 1	chr15	-2.08	0.001579	0.022957
CCT5	ENSBTAT00000023778	chaperonin containing TCP1, subunit 5 (epsilon)	chr20	-2.08	0.004904	0.038808
PSMA6	ENSBTAT00000012773	proteasome (prosome, macropain) subunit, alpha type, 6	chr21	-2.08	0.000421	0.013311
NEDD4L	ENSBTAT00000018334	neural precursor cell expressed, developmentally down-regulated 4-like, E3 ubiquitin protein ligase	chr24	-2.08	0.016535	0.073615
TMEM86A	ENSBTAT00000064055	transmembrane protein 86A	chr29	-2.08	5.3e-05	0.00693
POGZ	ENSBTAT00000033883	pogo transposable element with ZNF domain	chr3	-2.08	0.000138	0.0092
UTP11L	ENSBTAT00000002976	UTP11-like, U3 small nucleolar ribonucleoprotein (yeast)	chr3	-2.08	0.002559	0.028134
TTLL12	ENSBTAT00000002240	tubulin tyrosine ligase-like family, member 12	chr5	-2.08	0.014219	0.067847
PCBP2	ENSBTAT00000027662	poly(rC) binding protein 2	chr5	-2.08	0.000401	0.013053
PDS5A	NCBI533206	PDS5 cohesin associated factor A	chr6	-2.08	0.00165	0.023496
PTPRJ		protein tyrosine phosphatase, receptor type, J	chr15	-2.08	0.004715	0.038017
GLUD1	ENSBTAT00000009923	glutamate dehydrogenase 1	chr28	-2.09	0.004512	0.03742
LSG1	ENSBTAT00000011134	large 60S subunit nuclear export GTPase 1	chr1	-2.09	0.020431	0.082329
HNRNPC	ENSBTAT00000001668	heterogeneous nuclear ribonucleoprotein C (C1/C2)	chr10	-2.09	0.016489	0.073529
SAMHD1	NCBI524683	SAM domain and HD domain 1	chr13	-2.09	5.8e-05	0.007181
STK3	ENSBTAT00000037202	serine/threonine kinase 3	chr14	-2.09	0.020734	0.083138
KIF18A	ENSBTAT00000044662	kinesin family member 18A	chr15	-2.09	0.019442	0.080224
NUP160	ENSBTAT00000028150	nucleoporin 160kDa	chr15	-2.09	0.000219	0.010785
MLEC	ENSBTAT00000026715	malectin	chr17	-2.09	0.00014	0.009215
ARL15	ENSBTAT00000026428.5	ADP-ribosylation factor-like 15	chr20	-2.09	0.003476	0.032543
CTNNB1	ENSBTAT00000021838	catenin (cadherin-associated protein), beta 1, 88kDa	chr22	-2.09	0.004804	0.038425
MMS19	ENSBTAT00000061179	MMS19 nucleotide excision repair homolog (S. cerevisiae)	chr26	-2.09	0.0101	0.056363
YIF1A	ENSBTAT00000006343	Yip1 interacting factor homolog A (S. cerevisiae)	chr29	-2.09	0.002344	0.027237
PSMD4	ENSBTAT00000008019	proteasome (prosome, macropain) 26S subunit, non-ATPase, 4	chr3	-2.09	0.000316	0.011835
CEPT1	ENSBTAT00000026862	choline/ethanolamine phosphotransferase 1	chr3	-2.09	0.002002	0.025459
ATP6V0B	ENSBTAT00000025144	ATPase, H+ transporting, lysosomal 21kDa, V0 subunit b	chr3	-2.09	0.004578	0.037621
ANLN	ENSBTAT00000046371	anillin, actin binding protein	chr4	-2.09	0.002908	0.029753
ADSL	ENSBTAT00000000085	adenylosuccinate lyase	chr5	-2.09	0.003497	0.03265
CERS5	ENSBTAT00000029121	ceramide synthase 5	chr5	-2.09	0.000777	0.01664
FKBP8	ENSBTAT00000021634	FK506 binding protein 8, 38kDa; CG5482-like	chr7	-2.09	0.000148	0.009428
PWWP2A	ENSBTAT00000013651	PWWP domain containing 2A	chr7	-2.09	0.000308	0.011797
DCTN3	ENSBTAT00000025136	dynactin 3 (p22)	chr8	-2.09	0.025137	0.092834
HSF2	ENSBTAT00000038056	heat shock transcription factor 2	chr9	-2.09	0.012367	0.063003
OPTN	ENSBTAT00000021808	optineurin	chr13	-2.1	0.005412	0.040898
DNMT3A	NCBI359716	DNA (cytosine-5-)-methyltransferase 3 alpha	chr11	-2.1	0.000117	0.008461
SCNM1	ENSBTAT00000024057	sodium channel modifier 1	chr3	-2.1	0.002651	0.028529
FAM83D	ENSBTAT00000000862	family with sequence similarity 83, member D	chr13	-2.1	2.6e-05	0.0068
RAB18	ENSBTAT00000013018	RAB18, member RAS oncogene family	chr13	-2.1	0.00621	0.043973
PCNA	ENSBTAT00000007967	proliferating cell nuclear antigen	chr13	-2.1	0.000359	0.012473
DCUN1D5	ENSBTAT00000004020	DCN1, defective in cullin neddylation 1, domain containing 5	chr15	-2.1	0.002678	0.028668
POLR2A	ENSBTAT00000064788	polymerase (RNA) II (DNA directed) polypeptide A, 220kDa	chr19	-2.1	0.002089	0.025947
VMP1	ENSBTAT00000015439	vacuole membrane protein 1	chr19	-2.1	0.002395	0.027418
PTPN4	NCBI 512883	protein tyrosine phosphatase, non-receptor type 4 (megakaryocyte)	chr2	-2.1	0.00408	0.035664
UBR4	ENSBTAT00000020277	ubiquitin protein ligase E3 component n-recognin 4	chr2	-2.1	0.000178	0.010192
ARPC2	ENSBTAT00000013707	actin related protein 2/3 complex, subunit 2, 34kDa	chr2	-2.1	0.000231	0.010909
PANK3	ENSBTAT00000015780	pantothenate kinase 3	chr20	-2.1	3.9e-05	0.006827
FANCM	NCBI 618018	Fanconi anemia, complementation group M	chr21	-2.1	0.005499	0.041151
LOC529647		histone H4	chr23	-2.1	0.028236	0.09933
TSPAN15	ENSBTAT00000031335	tetraspanin 15	chr28	-2.1	0.000241	0.010958
FUBP1	ENSBTAT00000011751	far upstream element (FUSE) binding protein 1	chr3	-2.1	7e-06	0.005014
KBTBD2	ENSBTAT00000004051	kelch repeat and BTB (POZ) domain containing 2	chr4	-2.1	0.000963	0.018263
MFAP3	ENSBTAT00000022712	microfibrillar-associated protein 3	chr7	-2.1	0.001682	0.023659
HAUS6	ENSBTAT00000031479	HAUS augmin-like complex, subunit 6	chr8	-2.1	0.0001	0.00819
UMPS	ENSBTAT00000018248	uridine monophosphate synthetase	chr1	-2.11	0.001686	0.023659
PTPLAD1	ENSBTAT00000036544	protein tyrosine phosphatase-like A domain containing 1	chr10	-2.11	0.002802	0.029298
ARIH1	ENSBTAT00000008822	ariadne RBR E3 ubiquitin protein ligase 1	chr10	-2.11	0.000686	0.015886
RBM7	ENSBTAT00000010804	RNA binding motif protein 7	chr15	-2.11	0.001418	0.021858
LOC101907835	ENSBTAT00000012008	THO complex subunit 7 homolog	chr17	-2.11	0.002059	0.025806
CNEP1R1	ENSBTAT00000046962	CTD nuclear envelope phosphatase 1 regulatory subunit 1	chr18	-2.11	0.002849	0.029512
DHX40	ENSBTAT00000023753	DEAH (Asp-Glu-Ala-His) box polypeptide 40	chr19	-2.11	0.00091	0.017765
FANCI	ENSBTAT00000011991	Fanconi anemia, complementation group I	chr21	-2.11	0.000446	0.013591
GNL3	ENSBTAT00000019339	guanine nucleotide binding protein-like 3 (nucleolar)	chr22	-2.11	0.00191	0.025085
SKA1	ENSBTAT00000024245	spindle and kinetochore associated complex subunit 1	chr24	-2.11	0.009629	0.054882
CRYZ	ENSBTAT00000043686	crystallin, zeta (quinone reductase)	chr3	-2.11	0.000291	0.011663
AK3	ENSBTAT00000022789	adenylate kinase 3	chr8	-2.11	0.01517	0.070427
MTHFD1L	ENSBTAT00000052076	methylenetetrahydrofolate dehydrogenase (NADP+ dependent) 1-like	chr9	-2.11	0.000147	0.009394
HDAC2	ENSBTAT00000015734	histone deacetylase 2	chr9	-2.11	0.009484	0.054534
ARHGAP18	ENSBTAT00000020443	Rho GTPase activating protein 18	chr9	-2.11	0.013268	0.065461
CLCN5	ENSBTAT00000001973	chloride channel, voltage-sensitive 5	chrX	-2.11	0.001362	0.021424
RNASEH2B	ENSBTAT00000026838	ribonuclease H2, subunit B	chr12	-2.11	0.006702	0.045591
HNRNPA2B1	ENSBTAT00000007527	heterogeneous nuclear ribonucleoprotein A2/B1	chr4	-2.12	0.002677	0.028668
NDUFA8	ENSBTAT00000005628	NADH dehydrogenase (ubiquinone) 1 alpha subcomplex, 8, 19kDa	chr11	-2.12	0.001925	0.025149
PDS5B	ENSBTAT00000015410	PDS5 cohesin associated factor B	chr12	-2.12	0.002167	0.026405
SPRYD7	ENSBTAT00000025061	SPRY domain containing 7	chr12	-2.12	0.001415	0.021858
APITD1	ENSBTAT00000017996	apoptosis-inducing, TAF9-like domain 1	chr16	-2.12	0.002346	0.027237
RNF10	ENSBTAT00000020937	ring finger protein 10	chr17	-2.12	0.000164	0.009814
ZNF574	ENSBTAT00000031986	zinc finger protein 574	chr18	-2.12	0.002279	0.02691
IGFBP2	ENSBTAG00000005596	insulin-like growth factor binding protein 2, 36kDa	chr2	-2.12	0.000371	0.012623
ARF4		ADP-ribosylation factor 4; DENN/MADD domain containing 6A	chr22	-2.12	5.8e-05	0.007165
DENND6A	ENSBTAG00000018433	ADP-ribosylation factor 4; DENN/MADD domain containing 6A	chr22	-2.12	5.8e-05	0.007165
LMTK2	ENSBTAT00000005412	lemur tyrosine kinase 2; basic helix-loop-helix family, member a15	chr25	-2.12	0.000902	0.017702
BHLHA15	ENSBTAT00000005412	lemur tyrosine kinase 2; basic helix-loop-helix family, member a15	chr25	-2.12	0.000902	0.017702
KDM2A	ENSBTAT00000061554.3	lysine-specific demethylase 2A-like; lysine (K)-specific demethylase 2A	chr29	-2.12	0.001274	0.020727
MET	ENSBTAT00000008102	MET proto-oncogene, receptor tyrosine kinase	chr4	-2.12	0.000181	0.010289
SLC44A2	ENSBTAT00000003403	solute carrier family 44 (choline transporter), member 2	chr7	-2.12	7.9e-05	0.007689
RMI1		RecQ mediated genome instability 1	chr8	-2.12	2.1e-05	0.0068
INIP	ENSBTAT00000025666	INTS3 and NABP interacting protein	chr8	-2.12	0.009204	0.053708
ORC3	ENSBTAT00000022571	origin recognition complex, subunit 3	chr9	-2.12	0.015675	0.071602
KNTC1	ENSBTAT00000025676	kinetochore associated 1	chr17	-2.13	0.002031	0.025625
B3GNT2	ENSBTAT00000024024	UDP-GlcNAc:betaGal beta-1,3-N-acetylglucosaminyltransferase 2	chr11	-2.13	0.001189	0.020305
PXMP2	ENSBTAT00000009885	peroxisomal membrane protein 2, 22kDa	chr17	-2.13	0.001605	0.023169
BRAP	ENSBTAT00000001552	BRCA1 associated protein	chr17	-2.13	0.000528	0.014607
LOC100336931		RNA polymerase II-associated factor 1 homolog	chr18	-2.13	0.025903	0.094477
KIAA1715	ENSBTAT00000024045	KIAA1715 ortholog	chr2	-2.13	0.016773	0.074178
DROSHA	NCBI540168	drosha, ribonuclease type III	chr20	-2.13	0.000728	0.016319
SLC30A5	ENSBTAT00000001343	solute carrier family 30 (zinc transporter), member 5	chr20	-2.13	0.000221	0.010785
MYL12A	ENSBTAT00000021328	myosin, light chain 12A, regulatory, non-sarcomeric	chr24	-2.13	0.000105	0.008358
PSMG2	ENSBTAT00000013953	proteasome (prosome, macropain) assembly chaperone 2	chr24	-2.13	0.00761	0.048439
TMEM219	ENSBTAT00000029038	transmembrane protein 219	chr25	-2.13	0.011482	0.060459
UBE2Q1	ENSBTAT00000009889	ubiquitin-conjugating enzyme E2Q family member 1	chr3	-2.13	0.020667	0.082993
CKS1B	ENSBTAT00000033975	CDC28 protein kinase regulatory subunit 1B	chr3	-2.13	0.002552	0.028093
SLC25A40		solute carrier family 25, member 40	chr4	-2.13	0.022478	0.087171
RPF2	ENSBTAT00000022060	ribosome production factor 2 homolog (S. cerevisiae)	chr9	-2.13	7.9e-05	0.007689
LATS1	ENSBTAT00000020062	large tumor suppressor kinase 1	chr9	-2.13	0.000393	0.012885
BCAP31	ENSBTAT00000027379	B-cell receptor-associated protein 31	chrX	-2.13	0.000244	0.010958
PLAC8	ENSBTAT00000012987	placenta-specific 8	chr6	-2.13	1.3e-05	0.006139
NUDC	ENSBTAT00000005789	nudC nuclear distribution protein	chr2	-2.14	0.006169	0.043848
MFSD1	ENSBTAT00000012206	major facilitator superfamily domain containing 1	chr1	-2.14	0.003826	0.03437
ZWILCH	ENSBTAT00000006867	zwilch kinetochore protein	chr10	-2.14	0.000635	0.015332
DENND1A	ENSBTAT00000061512	DENN/MADD domain containing 1A	chr11	-2.14	7.9e-05	0.007689
NUPL1	ENSBTAT00000032888	nucleoporin like 1	chr12	-2.14	0.000109	0.008368
TRAPPC1	ENSBTAT00000065281	trafficking protein particle complex 1	chr19	-2.14	0.000885	0.017562
SMAD7	ENSBTAT00000046721	SMAD family member 7	chr24	-2.14	0.007021	0.046508
USP7	ENSBTAT00000007177	ubiquitin specific peptidase 7 (herpes virus-associated)	chr25	-2.14	0.000248	0.010958
EDRF1	ENSBTAT00000012421	erythroid differentiation regulatory factor 1	chr26	-2.14	0.001781	0.024198
MPZL1	ENSBTAT00000003653	myelin protein zero-like 1	chr3	-2.14	0.013337	0.065636
DNAJC2	ENSBTAT00000004925	DnaJ (Hsp40) homolog, subfamily C, member 2	chr4	-2.14	0.000581	0.014827
ZNF800		zinc finger protein 800	chr4	-2.14	0.000503	0.014401
MMADHC	ENSBTAT00000021223	methylmalonic aciduria (cobalamin deficiency) cblD type, with homocystinuria	chr2	-2.15	0.00112	0.019808
DHX36	ENSBTAT00000008082	DEAH (Asp-Glu-Ala-His) box polypeptide 36	chr1	-2.15	0.010283	0.056873
FAM49B	ENSBTAT00000040368	family with sequence similarity 49, member B	chr14	-2.15	0.000381	0.012697
TAF10	ENSBTAT00000000926	TAF10 RNA polymerase II, TATA box binding protein (TBP)-associated factor, 30kDa	chr15	-2.15	0.003206	0.031299
CWC15	ENSBTAT00000010403	CWC15 spliceosome-associated protein	chr15	-2.15	0.001947	0.025203
TMEM183A	ENSBTAT00000003726	transmembrane protein 183A	chr16	-2.15	0.001662	0.023596
PSMD12	ENSBTAT00000003145	proteasome (prosome, macropain) 26S subunit, non-ATPase, 12	chr19	-2.15	0.002898	0.02973
FAM222B	ENSBTAG00000047717	family with sequence similarity 222, member B; protein FAM222B	chr19	-2.15	0.00086	0.017358
TTC19	ENSBTAT00000035038	tetratricopeptide repeat domain 19	chr19	-2.15	0.001648	0.023496
DARS	ENSBTAT00000013123	aspartyl-tRNA synthetase	chr2	-2.15	0.001178	0.020236
SNRPA1	ENSBTAT00000018076	small nuclear ribonucleoprotein polypeptide A; U2 small nuclear ribonucleoprotein A-like	chr21	-2.15	0.017576	0.07599
CMTM8	ENSBTAT00000002237	CKLF-like MARVEL transmembrane domain containing 8	chr22	-2.15	0.002253	0.026865
TMEM14C	ENSBTAT00000007635	transmembrane protein 14C	chr23	-2.15	0.000112	0.008368
DLC1	ENSBTAT00000020664	DLC1 Rho GTPase activating protein	chr27	-2.15	0.000968	0.018269
RABGGTB	ENSBTAT00000024551	Rab geranylgeranyltransferase, beta subunit	chr3	-2.15	0.001202	0.020305
UBAP2	NCBI506577	ubiquitin associated protein 2	chr8	-2.15	0.008078	0.050209
MCOLN2	ENSBTAT00000066065	mucolipin 2	chr3	-2.15	0.000644	0.015416
SUSD2	ENSBTAT00000029404	sushi domain containing 2	chr17	-2.16	0.002629	0.028477
PPP2CA	ENSBTAT00000000596	protein phosphatase 2, catalytic subunit, alpha isozyme	chr7	-2.16	0.00047	0.013939
ECT2	ENSBTAT00000032677	epithelial cell transforming 2; protein ECT2-like	chr1	-2.16	0.007188	0.047045
KLF6	ENSBTAG00000015188	Kruppel-like factor 6	chr13	-2.16	0.001778	0.02418
MAD2L2	ENSBTAT00000017655	MAD2 mitotic arrest deficient-like 2 (yeast)	chr16	-2.16	0.000368	0.012579
JUP	ENSBTAT00000023522	junction plakoglobin	chr19	-2.16	0.005991	0.043213
ANKFY1	ENSBTAT00000045719	ankyrin repeat and FYVE domain containing 1	chr19	-2.16	0.000246	0.010958
BARD1	ENSBTAT00000047858	BRCA1 associated RING domain 1	chr2	-2.16	0.000903	0.017702
LOC783613		dynein light chain 1, cytoplasmic	chr20	-2.16	0.018627	0.078472
SEC11A	ENSBTAT00000014925	SEC11 homolog A (S. cerevisiae)	chr21	-2.16	0.00013	0.008836
GLB1	ENSBTAT00000020296	galactosidase, beta 1	chr22	-2.16	0.010944	0.058906
NCSTN	ENSBTAT00000005677	nicastrin	chr3	-2.16	0.02166	0.084998
UFC1	ENSBTAT00000028928	ubiquitin-fold modifier conjugating enzyme 1	chr3	-2.16	0.005785	0.042279
GOLT1B	ENSBTAT00000000490	golgi transport 1B	chr5	-2.16	0.004484	0.037355
CHMP5	ENSBTAT00000016431	charged multivesicular body protein 5	chr8	-2.16	0.002996	0.030177
MOB3B	ENSBTAT00000001063	MOB kinase activator 3B	chr8	-2.16	0.002897	0.02973
HCCS	ENSBTAT00000016072	holocytochrome c synthase	chrX	-2.16	5e-06	0.004845
TOPBP1	ENSBTAT00000000686	topoisomerase (DNA) II binding protein 1	chr1	-2.16	0.008022	0.050014
TCEB2	ENSBTAT00000026036	transcription elongation factor B (SIII), polypeptide 2 (18kDa, elongin B)	chr25	-2.16	0.007192	0.047045
TRMT11	ENSBTAT00000002544	tRNA methyltransferase 11 homolog (S. cerevisiae); tRNA (guanine(10)-N2)-methyltransferase homolog	chr9	-2.17	0.000507	0.014401
EMC4	ENSBTAT00000008411	ER membrane protein complex subunit 4	chr10	-2.17	0.000826	0.01711
XPR1	ENSBTAT00000012084	xenotropic and polytropic retrovirus receptor 1	chr16	-2.17	0.000196	0.010397
PM20D1	ENSBTAT00000052382	peptidase M20 domain containing 1	chr16	-2.17	0.006312	0.044215
SF3A1	ENSBTAT00000004398	splicing factor 3a, subunit 1, 120kDa	chr17	-2.17	0.005092	0.039583
ZNF792	ENSBTAT00000017105	zinc finger protein 792	chr18	-2.17	0.01321	0.065353
PSMD11	ENSBTAT00000025152	proteasome (prosome, macropain) 26S subunit, non-ATPase, 11	chr19	-2.17	0.006347	0.044307
DNAJC10	ENSBTAT00000011043	DnaJ (Hsp40) homolog, subfamily C, member 10	chr2	-2.17	0.014267	0.067885
SETD3	ENSBTAT00000024364	SET domain containing 3	chr21	-2.17	0.006727	0.045636
MBIP	ENSBTAT00000013114	MAP3K12 binding inhibitory protein 1	chr21	-2.17	5.4e-05	0.00693
ALAS1	ENSBTAT00000005380	5-aminolevulinate synthase 1	chr22	-2.17	0.00833	0.051025
NUP153	ENSBTAT00000022768	nucleoporin 153kDa	chr23	-2.17	0.002914	0.029785
ABCC2	ENSBTAT00000047274	ATP-binding cassette, sub-family C (CFTR/MRP), member 2	chr26	-2.17	0.000648	0.015417
GANAB	ENSBTAT00000022558	glucosidase, alpha; neutral AB	chr29	-2.17	0.002182	0.026405
CYCS	ENSBTAG00000022613	cytochrome c, somatic	chr4	-2.17	0.001116	0.019765
HERPUD2	ENSBTAT00000020101	HERPUD family member 2	chr4	-2.17	0.002984	0.030145
CCNG1	ENSBTAT00000008669	cyclin G1	chr7	-2.17	0.001259	0.020655
SLC35E1	ENSBTAT00000006963	solute carrier family 35, member E1	chr7	-2.17	0.001093	0.019539
ASUN	ENSBTAT00000055986	asunder spermatogenesis regulator	chr5	-2.17	0.00218	0.026405
FRS2	ENSBTAT00000025495	fibroblast growth factor receptor substrate 2	chr5	-2.17	0.001215	0.020391
HSD17B11	ENSBTAT00000008272	hydroxysteroid (17-beta) dehydrogenase 11	chr6	-2.17	0.003037	0.030319
RNF130	ENSBTAT00000006384	ring finger protein 130	chr7	-2.17	0.012488	0.063268
LARP4B	ENSBTAT00000018457	La ribonucleoprotein domain family, member 4B	chr13	-2.18	0.004074	0.03563
WAC	ENSBTAT00000024313	WW domain containing adaptor with coiled-coil	chr13	-2.18	0.000403	0.013065
EPRS	ENSBTAT00000009064	glutamyl-prolyl-tRNA synthetase	chr16	-2.18	6.2e-05	0.007238
GABARAPL2	ENSBTAT00000008607	GABA(A) receptor-associated protein-like 2	chr18	-2.18	3.5e-05	0.0068
VPS35	ENSBTAT00000003239	vacuolar protein sorting 35 homolog (S. cerevisiae)	chr18	-2.18	0.000991	0.018473
CMTM4	ENSBTAT00000001461	CKLF-like MARVEL transmembrane domain containing 4	chr18	-2.18	0.001307	0.021063
CAB39	ENSBTAT00000053463	calcium binding protein 39	chr2	-2.18	0.000918	0.017779
GALNT3	ENSBTAT00000018541	polypeptide N-acetylgalactosaminyltransferase 3	chr2	-2.18	0.000295	0.011678
TRIM33	ENSBTAT00000001967	tripartite motif containing 33	chr3	-2.18	0.001045	0.019112
KIF2C	ENSBTAT00000020322	kinesin family member 2C	chr3	-2.18	0.008441	0.051292
SLC35B4	ENSBTAT00000004376	solute carrier family 35 (UDP-xylose/UDP-N-acetylglucosamine transporter), member B4	chr4	-2.18	0.000396	0.012963
PNRC1	ENSBTAT00000025441	proline-rich nuclear receptor coactivator 1	chr9	-2.18	0.004068	0.035613
LOC788724		histone H2A type 2-A; histone H2A type 2-A-like	chr3	-2.19	0.004682	0.037951
PCDH1	ENSBTAT00000016618	protocadherin 1	chr7	-2.19	9.5e-05	0.008116
ADAM10	ENSBTAT00000044627	ADAM metallopeptidase domain 10	chr10	-2.19	6.3e-05	0.007238
ATP6V0D2	ENSBTAT00000028091	ATPase, H+ transporting, lysosomal 38kDa, V0 subunit d2	chr14	-2.19	0.001971	0.025333
EFR3A		EFR3 homolog A (S. cerevisiae)	chr14	-2.19	0.000756	0.016482
SOAT1	ENSBTAT00000033962	sterol O-acyltransferase 1	chr16	-2.19	0.000216	0.010785
SLC25A39	ENSBTAT00000025926	solute carrier family 25, member 39	chr19	-2.19	0.000648	0.015417
NFE2L2	ENSBTAT00000025637	nuclear factor, erythroid 2-like 2	chr2	-2.19	0.001644	0.023475
NIPBL	ENSBTAT00000020129	Nipped-B homolog (Drosophila)	chr20	-2.19	0.001158	0.020176
SRRT	ENSBTAT00000001507	serrate, RNA effector molecule	chr25	-2.19	0.000765	0.016528
ARL3	ENSBTAT00000005655	ADP-ribosylation factor-like 3	chr26	-2.19	0.018775	0.07868
APOA1BP	ENSBTAT00000000518	apolipoprotein A-I binding protein	chr3	-2.19	0.028103	0.099136
PRELID1	ENSBTAT00000006594	PRELI domain containing 1	chr7	-2.19	0.000744	0.016395
DAPK1	ENSBTAT00000000982	death-associated protein kinase 1	chr8	-2.19	0.001066	0.019304
CDC40	ENSBTAT00000000526	cell division cycle 40	chr9	-2.19	0.000242	0.010958
NXT2	ENSBTAT00000027635	nuclear transport factor 2-like export factor 2	chrX	-2.19	0.010641	0.057868
PRR11	ENSBTAT00000028890	proline rich 11	chr19	-2.2	0.003531	0.032815
EIF2A	ENSBTAT00000012002	eukaryotic translation initiation factor 2A, 65kDa	chr1	-2.2	0.004653	0.037865
PNP	ENSBTAT00000016346	purine nucleoside phosphorylase	chr10	-2.2	0.026942	0.096369
EIF3E	ENSBTAT00000008809	eukaryotic translation initiation factor 3, subunit E	chr14	-2.2	0.001178	0.020236
TEAD1	NCBI536560	TEA domain family member 1 (SV40 transcriptional enhancer factor)	chr15	-2.2	0.000142	0.00924
SLC9A3R1	ENSBTAT00000034682	solute carrier family 9, subfamily A (NHE3, cation proton antiporter 3), member 3 regulator 1	chr19	-2.2	0.002006	0.02547
LOC100336229		14-3-3 protein zeta/delta	chr20	-2.2	8.6e-05	0.007982
RAC1	ENSBTAT00000012170	ras-related C3 botulinum toxin substrate 1 (rho family, small GTP binding protein Rac1)	chr25	-2.2	3e-05	0.0068
POLR3K	ENSBTAT00000026386	polymerase (RNA) III (DNA directed) polypeptide K, 12.3 kDa	chr25	-2.2	0.001934	0.025156
BTRC	ENSBTAT00000009830	beta-transducin repeat containing E3 ubiquitin protein ligase	chr26	-2.2	0.007054	0.046618
GATAD2B	ENSBTAT00000008766	GATA zinc finger domain containing 2B	chr3	-2.2	0.006889	0.046079
MAGOHB	ENSBTAT00000025615	mago-nashi homolog B (Drosophila)	chr5	-2.2	0.002057	0.025806
ARFGAP3	ENSBTAT00000053995	ADP-ribosylation factor GTPase activating protein 3	chr5	-2.2	0.00043	0.013452
ZNF518B	NCBI 539006	zinc finger protein 518B; zinc finger protein 518B-like	chr6	-2.2	0.000567	0.014759
SLAIN2		SLAIN motif family, member 2	chr6	-2.2	0.006483	0.044736
FAM50A	ENSBTAT00000030181	family with sequence similarity 50, member A	chrX	-2.21	0.002577	0.028211
TRMT10C	ENSBTAT00000033093	tRNA methyltransferase 10 homolog C (S. cerevisiae)	chr1	-2.21	6.4e-05	0.007238
FCF1	ENSBTAT00000027167	FCF1 rRNA-processing protein	chr10	-2.21	0.012412	0.063127
DPM2	ENSBTAT00000004393	dolichyl-phosphate mannosyltransferase polypeptide 2, regulatory subunit	chr11	-2.21	0.004484	0.037355
MED27	ENSBTAT00000000493	mediator complex subunit 27	chr11	-2.21	0.008073	0.050209
ARL14EP	ENSBTAT00000044657	ADP-ribosylation factor-like 14 effector protein	chr15	-2.21	0.000525	0.014607
CTNS	ENSBTAT00000056260	cystinosin, lysosomal cystine transporter	chr19	-2.21	0.001501	0.02237
MED1	ENSBTAT00000061441	mediator complex subunit 1	chr19	-2.21	0.003253	0.031567
NSMCE4A	ENSBTAT00000025508	non-SMC element 4 homolog A (S. cerevisiae)	chr26	-2.21	0.000112	0.008368
ING2	ENSBTAT00000066213	inhibitor of growth family, member 2	chr27	-2.21	0.003592	0.033186
POLB	ENSBTAT00000000276	polymerase (DNA directed), beta	chr27	-2.21	0.008216	0.050647
WDR77	ENSBTAT00000018753	WD repeat domain 77	chr3	-2.21	0.000445	0.013591
PSMB2	ENSBTAT00000003072	proteasome (prosome, macropain) subunit, beta type, 2	chr3	-2.21	0.007527	0.048135
GAR1	ENSBTAT00000000992	GAR1 ribonucleoprotein	chr6	-2.21	0.010639	0.057868
MED16	NCBI100298629	mediator complex subunit 16	chr7	-2.21	0.001852	0.024747
ALAD	ENSBTAT00000000315	aminolevulinate dehydratase	chr8	-2.21	0.000288	0.011663
LOC784034	ENSBTAT00000019683	chromosome 16 open reading frame, human C1orf112	chr16	-2.21	0.005271	0.040358
SDHB	ENSBTAT00000010949	succinate dehydrogenase complex, subunit B, iron sulfur (Ip)	chr2	-2.22	0.00047	0.013939
SLC12A6	ENSBTAT00000021604	solute carrier family 12 (potassium/chloride transporter), member 6	chr10	-2.22	0.000582	0.014828
CDC16	ENSBTAT00000026604	cell division cycle 16	chr12	-2.22	5.9e-05	0.007214
EBAG9	ENSBTAT00000056537	estrogen receptor binding site associated, antigen, 9	chr14	-2.22	0.000537	0.014655
CAT	ENSBTAT00000027941	catalase	chr15	-2.22	0.000527	0.014607
RFWD2	ENSBTAT00000044452	ring finger and WD repeat domain 2, E3 ubiquitin protein ligase	chr16	-2.22	3.3e-05	0.0068
SLC7A6	ENSBTAT00000016074	solute carrier family 7 (amino acid transporter light chain, y+L system), member 6	chr18	-2.22	0.005395	0.040844
RSPRY1	ENSBTAT00000006361	ring finger and SPRY domain containing 1	chr18	-2.22	0.000258	0.011139
PPIH	ENSBTAT00000006026	peptidylprolyl isomerase H (cyclophilin H)	chr3	-2.22	0.006853	0.045967
STRAP	ENSBTAT00000018840	serine/threonine kinase receptor associated protein	chr5	-2.22	0.000302	0.011706
MAD2L1	ENSBTAT00000049824	MAD2 mitotic arrest deficient-like 1 (yeast)-like; MAD2 mitotic arrest deficient-like 1 (yeast)	chr6	-2.22	0.003183	0.031133
TMEM128	ENSBTAT00000004760	transmembrane protein 128	chr6	-2.22	0.002138	0.026297
SNAPC3	ENSBTAT00000006028	small nuclear RNA activating complex, polypeptide 3, 50kDa	chr8	-2.22	0.020117	0.08163
UBA1	ENSBTAT00000022299	ubiquitin-like modifier activating enzyme 1	chrX	-2.22	0.005311	0.040533
PSMC5	ENSBTAT00000028048	proteasome (prosome, macropain) 26S subunit, ATPase, 5	chr19	-2.23	7e-06	0.004871
PARL	ENSBTAT00000019227	presenilin associated, rhomboid-like	chr1	-2.23	0.000347	0.012315
IL18	ENSBTAT00000000344	interleukin 18	chr15	-2.23	0.001074	0.019336
SENP3	ENSBTAT00000000143	SUMO1/sentrin/SMT3 specific peptidase 3	chr19	-2.23	0.00146	0.022169
CCZ1	ENSBTAT00000004259	CCZ1 vacuolar protein trafficking and biogenesis associated homolog (S. cerevisiae)	chr25	-2.23	0.003281	0.031705
NT5C2	ENSBTAT00000017090	5-nucleotidase, cytosolic II	chr26	-2.23	0.000857	0.01734
CENPU	ENSBTAT00000025113	centromere protein U; centromere protein U-like	chr27	-2.23	0.006513	0.044775
SASS6	ENSBTAT00000020951	spindle assembly 6 homolog (C. elegans)	chr3	-2.23	0.009847	0.055663
HIAT1	ENSBTAT00000020947	hippocampus abundant transcript 1	chr3	-2.23	0.003898	0.034685
SCAF11	ENSBTAT00000002366	SR-related CTD-associated factor 11	chr5	-2.23	0.000968	0.018269
SUGT1	ENSBTAT00000002770	SGT1, suppressor of G2 allele of SKP1 (S. cerevisiae)	chr12	-2.23	6.1e-05	0.007238
TRIM24	ENSBTAT00000003151	tripartite motif containing 24	chr4	-2.24	5.3e-05	0.00693
ATF7IP	ENSBTAG00000003221	activating transcription factor 7 interacting protein	chr5	-2.24	0.000275	0.011381
CCPG1	ENSBTAT00000016938	cell cycle progression 1	chr10	-2.24	0.001234	0.020469
AAGAB	ENSBTAT00000055091	alpha- and gamma-adaptin binding protein	chr10	-2.24	0.001201	0.020305
UBE2J2	ENSBTAT00000021109	ubiquitin-conjugating enzyme E2, J2	chr16	-2.24	0.000419	0.013311
PPTC7	ENSBTAT00000024393	PTC7 protein phosphatase homolog (S. cerevisiae)	chr17	-2.24	0.01097	0.058943
CAPNS1	ENSBTAT00000019803	calpain, small subunit 1	chr18	-2.24	0.000836	0.01723
WBP2	ENSBTAT00000011385	WW domain binding protein 2	chr19	-2.24	0.000682	0.015863
TMEM92	ENSBTAT00000007029	transmembrane protein 92	chr19	-2.24	0.003615	0.033292
DDX52	ENSBTAT00000013622	DEAD (Asp-Glu-Ala-Asp) box polypeptide 52	chr19	-2.24	1.2e-05	0.006139
ORC4	ENSBTAT00000020335	origin recognition complex, subunit 4	chr2	-2.24	0.006982	0.046349
BAG2	ENSBTAT00000007039	BCL2-associated athanogene 2	chr23	-2.24	0.017465	0.0758
PDZD8	ENSBTAT00000015152	PDZ domain containing 8	chr26	-2.24	0.000444	0.013591
ZDHHC13	ENSBTAT00000027508	zinc finger, DHHC-type containing 13	chr29	-2.24	0.00368	0.03363
AKIRIN2	ENSBTAT00000004897	akirin 2	chr9	-2.24	0.002157	0.02639
ULBP21	ENSBTAT00000064751	UL16 binding protein 21	chr9	-2.24	0.020417	0.082329
PRPS2	ENSBTAT00000063506	phosphoribosyl pyrophosphate synthetase 2	chrX	-2.24	0.004164	0.036032
DNAJB14	ENSBTAT00000005799	DnaJ (Hsp40) homolog, subfamily B, member 14	chr6	-2.24	0.000389	0.012877
CSRP2	ENSBTAT00000017835	cysteine and glycine-rich protein 2	chr5	-2.25	1.9e-05	0.006703
PROS1	ENSBTAT00000032377	protein S (alpha)	chr1	-2.25	0.00048	0.014146
UQCR10	ENSBTAT00000001208	ubiquinol-cytochrome c reductase, complex III subunit X	chr17	-2.25	0.009716	0.055129
CLPTM1L	ENSBTAT00000001754	CLPTM1-like	chr20	-2.25	0.001492	0.022358
PDCD6	ENSBTAT00000064656	programmed cell death 6	chr20	-2.25	0.000596	0.015029
FOPNL	ENSBTAT00000046328	FGFR1OP N-terminal like	chr25	-2.25	0.000546	0.014721
CYB5R3	ENSBTAT00000042618	cytochrome b5 reductase 3	chr5	-2.25	0.012368	0.063003
FAM114A2	ENSBTAT00000035128	family with sequence similarity 114, member A2	chr7	-2.25	0.013777	0.066807
PREP	ENSBTAT00000021658	prolyl endopeptidase	chr9	-2.25	0.019139	0.079524
ANAPC11		anaphase promoting complex subunit 11	chr19	-2.25	9.1e-05	0.007982
IKZF5	ENSBTAT00000032752	IKAROS family zinc finger 5 (Pegasus)	chr26	-2.25	0.003228	0.031388
PAPD4	ENSBTAT00000008885	PAP associated domain containing 4	chr10	-2.26	0.000539	0.014655
TRMT6	ENSBTAT00000001734	tRNA methyltransferase 6	chr13	-2.26	0.006163	0.043841
UBXN2B	ENSBTAT00000012043	UBX domain protein 2B	chr14	-2.26	0.004322	0.036746
PSMA1	ENSBTAT00000008621	proteasome (prosome, macropain) subunit, alpha type, 1	chr15	-2.26	0.000416	0.013232
ASL	ENSBTAT00000020365	argininosuccinate lyase	chr25	-2.26	0.000109	0.008368
AGPAT5	ENSBTAT00000006476	1-acylglycerol-3-phosphate O-acyltransferase 5	chr27	-2.26	0.006806	0.045834
ANXA8L1	ENSBTAT00000046510	annexin A8-like 1	chr28	-2.26	0.001211	0.020369
PPAT	ENSBTAT00000052667	phosphoribosyl pyrophosphate amidotransferase	chr6	-2.26	0.000773	0.016601
NFIL3	ENSBTAT00000023618	nuclear factor, interleukin 3 regulated	chr8	-2.26	0.000199	0.010411
KHDRBS3	ENSBTAT00000002827	KH domain containing, RNA binding, signal transduction associated 3	chr14	-2.27	8e-06	0.005144
GNPTAB	ENSBTAT00000025859	N-acetylglucosamine-1-phosphate transferase, alpha and beta subunits	chr5	-2.27	0.003167	0.031002
ARG2	ENSBTAT00000064065	arginase 2	chr10	-2.27	0.004039	0.035499
ZFP36L1	ENSBTAT00000035742	ZFP36 ring finger protein-like 1	chr10	-2.27	0.015381	0.070974
TERF2IP	ENSBTAT00000020830	telomeric repeat binding factor 2, interacting protein	chr18	-2.27	0.021147	0.083911
EIF1	ENSBTAT00000002948	eukaryotic translation initiation factor 1	chr19	-2.27	0.019487	0.080287
SLC43A2	ENSBTAT00000000064	solute carrier family 43 (amino acid system L transporter), member 2	chr19	-2.27	0.001272	0.020727
SKP2	ENSBTAT00000018036	S-phase kinase-associated protein 2, E3 ubiquitin protein ligase	chr20	-2.27	0.00457	0.037613
HAUS1	ENSBTAT00000003262	HAUS augmin-like complex, subunit 1	chr24	-2.27	0.00413	0.035923
CTDSP2	ENSBTAT00000038164	CTD (carboxy-terminal domain, RNA polymerase II, polypeptide A) small phosphatase 2	chr5	-2.27	0.000538	0.014655
BLOC1S4	ENSBTAT00000004899	biogenesis of lysosomal organelles complex-1, subunit 4, cappuccino	chr6	-2.27	0.013262	0.065461
TMA16	ENSBTAT00000016796	translation machinery associated 16 homolog (S. cerevisiae)	chr6	-2.27	0.000408	0.01311
GTF2H5	ENSBTAT00000011263	general transcription factor IIH, polypeptide 5	chr9	-2.27	0.004264	0.036488
FIP1L1		factor interacting with PAPOLA and CPSF1	chr6	-2.27	0.00123	0.020445
SLC7A8	ENSBTAT00000009302	solute carrier family 7 (amino acid transporter light chain, L system), member 8	chr10	-2.28	0.000195	0.010397
PTCD3	ENSBTAT00000008498	pentatricopeptide repeat domain 3	chr11	-2.28	0.00042	0.013311
BCO2	ENSBTAT00000048395	beta-carotene oxygenase 2; beta,beta-carotene 9,10-oxygenase-like	chr15	-2.28	0.000712	0.016143
NUP155	ENSBTAT00000003193	nucleoporin 155kDa	chr20	-2.28	0.000654	0.015513
CYP17A1	ENSBTAG00000014335	steroid 17-alpha-hydroxylase/17,20 lyase-like; cytochrome P450, family 17, subfamily A, polypeptide 1; steroid 17-alpha-hydroxylase/17,20 lyase	chr26	-2.28	0.006128	0.043665
SAMD8	NCBI540644	sterile alpha motif domain containing 8	chr28	-2.28	0.000494	0.014281
TFE3	ENSBTAT00000011237	transcription factor binding to IGHM enhancer 3	chrX	-2.28	0.000565	0.014751
PRPS1	ENSBTAT00000026261	phosphoribosyl pyrophosphate synthetase 1	chrX	-2.28	0.000506	0.014401
YIPF6	ENSBTAT00000002566	Yip1 domain family, member 6	chrX	-2.28	0.000176	0.010108
KPNA6	ENSBTAT00000003764	karyopherin alpha 6 (importin alpha 7)	chr1	-2.29	0.006984	0.046349
AQP3	ENSBTAT00000011196	aquaporin 3 (Gill blood group)	chr8	-2.29	5.5e-05	0.006942
EIF3J	ENSBTAT00000000465	eukaryotic translation initiation factor 3, subunit J	chr10	-2.29	0.002525	0.027963
CCT4	ENSBTAT00000044819	chaperonin containing TCP1, subunit 4 (delta)	chr11	-2.29	0.007278	0.047321
MYBL2	ENSBTAT00000043539	v-myb avian myeloblastosis viral oncogene homolog-like 2	chr13	-2.29	0.002313	0.027059
GATA3	ENSBTAT00000022908	GATA binding protein 3	chr13	-2.29	0.006285	0.044144
MTDH	ENSBTAT00000004031	metadherin	chr14	-2.29	0.001704	0.023755
CAPN2	ENSBTAT00000047532	calpain 2, (m/II) large subunit	chr16	-2.29	0.025921	0.094485
LOC100847279	ENSBTAT00000002456	signal transducing adapter molecule 2	chr2	-2.29	0.000787	0.016757
FMNL2	ENSBTAT00000038390	formin-like 2	chr2	-2.29	0.007866	0.04938
CDK7	ENSBTAT00000014667	cyclin-dependent kinase 7	chr20	-2.29	0.003383	0.032221
WARS	ENSBTAT00000006139	tryptophanyl-tRNA synthetase; tryptophan--tRNA ligase, cytoplasmic-like	chr21	-2.29	0.004511	0.03742
ZDHHC4	ENSBTAT00000012560	zinc finger, DHHC-type containing 4	chr25	-2.29	0.000771	0.0166
GSTP1	ENSBTAT00000004615	glutathione S-transferase pi 1	chr29	-2.29	0.000827	0.017117
NEMP1	ENSBTAT00000019519	transmembrane protein 194A	chr5	-2.29	0.001814	0.024432
NT5DC3	ENSBTAT00000007899	5-nucleotidase domain containing 3	chr5	-2.29	0.002294	0.026963
ELL2	NCBI782605	elongation factor, RNA polymerase II, 2	chr7	-2.29	0.002305	0.027026
CDC42SE2	ENSBTAT00000052263	CDC42 small effector 2	chr7	-2.29	0.000841	0.017257
TMEM30A	ENSBTAT00000006718	transmembrane protein 30A	chr9	-2.29	9.9e-05	0.00819
DNAJC3	ENSBTAT00000016001	DnaJ (Hsp40) homolog, subfamily C, member 3	chr12	-2.29	0.000257	0.011139
COPS2	ENSBTAG00000013425	COP9 signalosome subunit 2	chr10	-2.3	6.8e-05	0.007336
NAE1	ENSBTAT00000013367	NEDD8 activating enzyme E1 subunit 1	chr18	-2.3	0.000614	0.015099
TM9SF2	ENSBTAT00000002080	transmembrane 9 superfamily member 2	chr12	-2.3	0.000293	0.011663
USP6NL	ENSBTAT00000025957	USP6 N-terminal like	chr13	-2.3	0.000152	0.009574
SEC23B	ENSBTAT00000024348	Sec23 homolog B (S. cerevisiae)	chr13	-2.3	0.008278	0.050886
PSMD1	ENSBTAT00000006754	proteasome (prosome, macropain) 26S subunit, non-ATPase, 1	chr2	-2.3	0.001132	0.019925
VKORC1L1	NCBI506318	vitamin K epoxide reductase complex, subunit 1-like 1	chr25	-2.3	0.00081	0.016979
PHB2	ENSBTAT00000017442	prohibitin 2	chr5	-2.3	9.5e-05	0.008116
ETNK1	NCBI540705	ethanolamine kinase 1	chr5	-2.3	0.007653	0.048572
RNF38	ENSBTAT00000007260	ring finger protein 38	chr8	-2.3	0.011063	0.059286
VTA1	ENSBTAT00000007693	vesicle (multivesicular body) trafficking 1	chr9	-2.3	0.005269	0.040358
TEX261	ENSBTAT00000047005	testis expressed 261	chr11	-2.3	0.001199	0.020305
LOC782601	ENSBTAT00000049493	histone H3-like centromeric protein A	chr27	-2.3	0.000891	0.017583
GNG2	ENSBTAT00000003959	guanine nucleotide binding protein (G protein), gamma 2	chr10	-2.31	0.000721	0.016226
BTAF1	ENSBTAG00000016104	BTAF1 RNA polymerase II, B-TFIID transcription factor-associated, 170kDa	chr26	-2.31	0.000369	0.012593
GOSR1	ENSBTAT00000006525	golgi SNAP receptor complex member 1	chr19	-2.31	0.000604	0.015099
CLDN8	ENSBTAT00000044994	claudin 8	chr1	-2.31	8.8e-05	0.007982
FLVCR1	ENSBTAT00000021251	feline leukemia virus subgroup C cellular receptor 1	chr16	-2.31	0.000144	0.009299
CORO1C	ENSBTAT00000010507	coronin, actin binding protein, 1C	chr17	-2.31	0.002925	0.029813
APPBP2	ENSBTAT00000005887	amyloid beta precursor protein (cytoplasmic tail) binding protein 2	chr19	-2.31	0.000523	0.014598
TMEM37	ENSBTAT00000038349	transmembrane protein 37	chr2	-2.31	0.000292	0.011663
ATXN2L	ENSBTAT00000045493	ataxin 2-like	chr25	-2.31	0.009173	0.053609
TNKS2	ENSBTAG00000009279	tankyrase, TRF1-interacting ankyrin-related ADP-ribose polymerase 2	chr26	-2.31	0.019993	0.081283
RPP30	ENSBTAT00000003871	ribonuclease P/MRP 30kDa subunit	chr26	-2.31	0.000781	0.016668
NHP2L1	ENSBTAT00000008022	NHP2 non-histone chromosome protein 2-like 1 (S. cerevisiae)	chr5	-2.31	0.006551	0.04495
UBE2K	ENSBTAT00000026871	ubiquitin-conjugating enzyme E2K	chr6	-2.31	0.000234	0.010909
SKP1	ENSBTAT00000035306	S-phase kinase-associated protein 1	chr7	-2.31	0.000669	0.015683
SPPL3	ENSBTAT00000021732	signal peptide peptidase like 3	chr17	-2.31	0.000681	0.015861
SUMO2	ENSBTAT00000042554	small ubiquitin-like modifier 2	chr19	-2.32	0.001763	0.024087
RNASE1	ENSBTAT00000011586	ribonuclease, RNase A family, 1 (pancreatic)	chr10	-2.32	0.001451	0.022111
OXA1L	ENSBTAT00000019736	oxidase (cytochrome c) assembly 1-like	chr10	-2.32	0.003776	0.034124
ZNF106	ENSBTAT00000005329	zinc finger protein 106	chr10	-2.32	6.1e-05	0.007238
PARD6B	ENSBTAT00000028786	par-6 family cell polarity regulator beta	chr13	-2.32	5.9e-05	0.007238
LIN7C	ENSBTAT00000001914	lin-7 homolog C (C. elegans)	chr15	-2.32	0.000905	0.017728
MEA1	ENSBTAT00000014178	male-enhanced antigen 1	chr23	-2.32	0.005416	0.040898
B4GALT6	ENSBTAT00000061252	UDP-Gal:betaGlcNAc beta 1,4- galactosyltransferase, polypeptide 6	chr24	-2.32	0.006233	0.043996
WDR47	ENSBTAT00000027170	WD repeat domain 47	chr3	-2.32	0.001063	0.019302
PON2	ENSBTAT00000011009	paraoxonase 2	chr4	-2.32	0.000588	0.014897
DHX15	ENSBTAT00000011714	DEAH (Asp-Glu-Ala-His) box helicase 15	chr6	-2.32	0.002824	0.029448
TNPO2	ENSBTAT00000015682	transportin 2	chr7	-2.32	0.003325	0.031952
HIGD2A	ENSBTAT00000014213	HIG1 hypoxia inducible domain family, member 2A	chr7	-2.32	0.000104	0.008332
NDFIP1	ENSBTAT00000064420	Nedd4 family interacting protein 1	chr7	-2.32	0.000192	0.010397
PPIP5K2	ENSBTAT00000001944	diphosphoinositol pentakisphosphate kinase 2	chr7	-2.32	0.01223	0.062613
C5H12orf29	ENSBTAT00000024959	chromosome 5 open reading frame, human C12orf29	chr5	-2.33	0.001732	0.023919
TFDP2	ENSBTAT00000008169	transcription factor Dp-2 (E2F dimerization partner 2)	chr1	-2.33	0.00139	0.021689
PSMC6	ENSBTAT00000020886	proteasome (prosome, macropain) 26S subunit, ATPase, 6	chr10	-2.33	0.000162	0.00978
ACTN1	ENSBTAT00000024301	actinin, alpha 1	chr10	-2.33	0.001255	0.020634
SEC61A2	ENSBTAT00000025985	Sec61 alpha 2 subunit (S. cerevisiae)	chr13	-2.33	0.004486	0.037355
AGTRAP	ENSBTAT00000012348	angiotensin II receptor-associated protein	chr16	-2.33	0.016815	0.074271
COMMD6	ENSBTAT00000012952	COMM domain containing 6	chr17	-2.33	2e-06	0.004845
RHOT1	ENSBTAT00000035318	ras homolog family member T1	chr19	-2.33	0.017411	0.075731
TXNL1	ENSBTAT00000020880	thioredoxin-like 1	chr24	-2.33	0.000329	0.012053
COPA	ENSBTAT00000005672	coatomer protein complex, subunit alpha	chr3	-2.33	0.000815	0.017012
MTF2	ENSBTAT00000001831	metal response element binding transcription factor 2; metal-response element-binding transcription factor 2-like	chr3	-2.33	0.012668	0.063743
RAB11B	ENSBTAT00000003206	RAB11B, member RAS oncogene family	chr7	-2.33	0.005657	0.041787
YIPF5	ENSBTAT00000016956	Yip1 domain family, member 5	chr7	-2.33	0.00049	0.014248
PBK	ENSBTAT00000028055	PDZ binding kinase	chr8	-2.33	0.002323	0.027123
DPM1	ENSBTAT00000010153	dolichyl-phosphate mannosyltransferase polypeptide 1, catalytic subunit	chr13	-2.33	0.000458	0.013774
C18H16orf87	ENSBTAT00000004555	chromosome 18 open reading frame, human C16orf87	chr18	-2.34	0.001342	0.021335
UBE2N	ENSBTAT00000052393	ubiquitin-conjugating enzyme E2N	chr5	-2.34	0.000141	0.009215
F2RL1	ENSBTAT00000049319	coagulation factor II (thrombin) receptor-like 1	chr10	-2.34	0.00023	0.010909
NEMF	ENSBTAT00000006491	nuclear export mediator factor	chr10	-2.34	6.6e-05	0.007245
UCHL5	ENSBTAT00000018104	ubiquitin carboxyl-terminal hydrolase L5	chr16	-2.34	0.000108	0.008368
MAPK1	ENSBTAG00000010312	mitogen-activated protein kinase 1	chr17	-2.34	0.002525	0.027963
SEH1L	ENSBTAT00000049050	SEH1-like (S. cerevisiae)	chr24	-2.34	0.001068	0.01932
PSAP	ENSBTAT00000028655	prosaposin	chr28	-2.34	0.001777	0.024178
UBE2F	ENSBTAT00000037020	ubiquitin-conjugating enzyme E2F (putative)	chr3	-2.34	0.001894	0.024977
SCYL2	ENSBTAT00000018408	SCY1-like 2 (S. cerevisiae)	chr5	-2.34	0.001265	0.020714
ADRB2	ENSBTAT00000002779	adrenoceptor beta 2, surface	chr7	-2.34	0.0026	0.028338
PLAA	ENSBTAT00000017298	phospholipase A2-activating protein	chr8	-2.34	0.02029	0.082098
MPP5	ENSBTAT00000015625	membrane protein, palmitoylated 5 (MAGUK p55 subfamily member 5)	chr10	-2.35	0.001115	0.019765
LSM12	ENSBTAT00000021620	LSM12 homolog (S. cerevisiae)	chr19	-2.35	0.002366	0.027284
RCC2	ENSBTAT00000011314	regulator of chromosome condensation 2	chr2	-2.35	0.000176	0.010108
AFF1	ENSBTAT00000024607	AF4/FMR2 family, member 1	chr6	-2.35	2.6e-05	0.0068
CSNK1A1	ENSBTAT00000007007	casein kinase 1, alpha 1	chr7	-2.35	0.009274	0.053893
GADD45B	ENSBTAT00000035803	growth arrest and DNA-damage-inducible, beta	chr7	-2.35	0.009388	0.054201
STYX	ENSBTAT00000063138	serine/threonine/tyrosine interacting protein; serine/threonine/tyrosine-interacting protein-like	chr10	-2.36	0.000897	0.017634
PROSER1	ENSBTAT00000014539	proline and serine rich 1	chr12	-2.36	0.002483	0.027809
ZMYM1	ENSBTAT00000061426	zinc finger, MYM-type 1	chr3	-2.36	0.00195	0.025216
TMBIM4	ENSBTAT00000008243	transmembrane BAX inhibitor motif containing 4	chr5	-2.36	0.000171	0.009959
CCNA2	ENSBTAT00000006503	cyclin A2	chr6	-2.36	6.2e-05	0.007238
ATP6V1B2	ENSBTAT00000024812	ATPase, H+ transporting, lysosomal 56/58kDa, V1 subunit B2	chr8	-2.36	5.2e-05	0.00693
ATP6AP2	ENSBTAT00000023668	ATPase, H+ transporting, lysosomal accessory protein 2	chrX	-2.36	0.000295	0.011675
EXOSC8	ENSBTAT00000015733	exosome component 8	chr12	-2.37	0.005591	0.04148
B4GALT5	ENSBTAT00000016760	UDP-Gal:betaGlcNAc beta 1,4- galactosyltransferase, polypeptide 5	chr13	-2.37	0.000684	0.015886
FAM92A1	ENSBTAT00000017833	family with sequence similarity 92, member A1	chr14	-2.37	9.6e-05	0.008135
DDX6	ENSBTAT00000011952	DEAD (Asp-Glu-Ala-Asp) box helicase 6	chr15	-2.37	0.00026	0.011139
ARL5A	ENSBTAT00000002959	ADP-ribosylation factor-like 5A	chr2	-2.37	0.002355	0.027267
ADK	ENSBTAT00000014702	adenosine kinase	chr28	-2.37	0.001985	0.025422
OSBPL3	ENSBTAT00000025767	oxysterol binding protein-like 3	chr4	-2.37	0.011998	0.061957
SLCO4C1	ENSBTAT00000021761	solute carrier organic anion transporter family, member 4C1	chr7	-2.37	0.001497	0.022361
PLP2	ENSBTAT00000021425	proteolipid protein 2 (colonic epithelium-enriched)	chrX	-2.37	0.003722	0.033896
UNC50	ENSBTAT00000019807	unc-50 homolog (C. elegans)	chr11	-2.37	0.000231	0.010909
KIAA1467	ENSBTAT00000019045	KIAA1467 ortholog	chr5	-2.37	0.000604	0.015099
DHRS7	ENSBTAT00000027623	dehydrogenase/reductase (SDR family) member 7	chr10	-2.38	0.0025	0.027809
HIF1A	ENSBTAT00000027885	hypoxia inducible factor 1, alpha subunit (basic helix-loop-helix transcription factor)	chr10	-2.38	0.001908	0.025068
EID1	ENSBTAT00000022914	EP300 interacting inhibitor of differentiation 1	chr10	-2.38	0.005438	0.040968
TMED2	ENSBTAT00000029669	transmembrane emp24 domain trafficking protein 2	chr17	-2.38	2.4e-05	0.0068
YIPF3	ENSBTAT00000025243	Yip1 domain family, member 3	chr23	-2.38	0.001665	0.023607
EGLN1	NCBI534075	egl-9 family hypoxia-inducible factor 1	chr28	-2.38	0.001656	0.023553
NHP2	ENSBTAT00000008363	NHP2 ribonucleoprotein	chr7	-2.38	0.00027	0.011274
NUP37	ENSBTAT00000000024	nucleoporin 37kDa	chr5	-2.38	0.001017	0.018832
ULBP17	ENSBTAT00000057496	UL16-binding protein 17; retinoic acid early transcript 1G	chr9	-2.38	0.000242	0.010958
RAET1G	ENSBTAT00000057496	UL16-binding protein 17; retinoic acid early transcript 1G	chr9	-2.38	0.000242	0.010958
ETV3	ENSBTAT00000011404	ets variant 3	chr3	-2.39	0.000292	0.011663
IDH3A	ENSBTAT00000008177	isocitrate dehydrogenase 3 (NAD+) alpha	chr21	-2.39	0.000602	0.015099
SPTLC2	ENSBTAT00000027289	serine palmitoyltransferase, long chain base subunit 2	chr10	-2.39	0.001052	0.019197
DUSP11	ENSBTAG00000033255	dual specificity phosphatase 11 (RNA/RNP complex 1-interacting); RNA/RNP complex-1-interacting phosphatase-like	chr11	-2.39	0.000145	0.00935
TMEM9B	ENSBTAT00000039850	TMEM9 domain family, member B	chr15	-2.39	0.002274	0.026883
ATP2A2	ENSBTAT00000001838	ATPase, Ca++ transporting, cardiac muscle, slow twitch 2	chr17	-2.39	0.000331	0.012063
NFKBIB	ENSBTAT00000002330	nuclear factor of kappa light polypeptide gene enhancer in B-cells inhibitor, beta	chr18	-2.39	0.00189	0.024977
NPLOC4	ENSBTAT00000042613	nuclear protein localization 4 homolog (S. cerevisiae)	chr19	-2.39	0.001052	0.019197
GMNN	ENSBTAT00000023040	geminin, DNA replication inhibitor	chr23	-2.39	6.5e-05	0.007245
SMAD4	ENSBTAT00000009081	SMAD family member 4	chr24	-2.39	0.00104	0.019073
REEP3	ENSBTAT00000052725	receptor accessory protein 3	chr28	-2.39	7.2e-05	0.007581
KIF20A	ENSBTAT00000011539	kinesin family member 20A	chr7	-2.39	0.00199	0.025422
NUDCD2	ENSBTAT00000019650	NudC domain containing 2	chr7	-2.39	0.000212	0.010711
S100A2	ENSBTAT00000000589	S100 calcium binding protein A2	chr3	-2.39	0.00056	0.014726
EIF2B2	ENSBTAT00000011424	eukaryotic translation initiation factor 2B, subunit 2 beta, 39kDa	chr10	-2.4	0.004556	0.037554
NPC2	ENSBTAT00000029271	Niemann-Pick disease, type C2	chr10	-2.4	0.002715	0.028805
CEBPG	ENSBTAT00000023345	CCAAT/enhancer binding protein (C/EBP), gamma	chr18	-2.4	0.005324	0.040585
LLPH	ENSBTAT00000002597	LLP homolog, long-term synaptic facilitation (Aplysia)	chr5	-2.4	0.0034	0.032272
WDR18	ENSBTAT00000003156	WD repeat domain 18	chr7	-2.4	0.013578	0.066357
CDC42EP3	ENSBTAT00000032505	CDC42 effector protein (Rho GTPase binding) 3	chr11	-2.41	0.000156	0.009587
PHLPP2	ENSBTAT00000061006	PH domain and leucine rich repeat protein phosphatase 2	chr18	-2.41	0.000221	0.010785
NPC1	ENSBTAT00000020219	Niemann-Pick disease, type C1	chr24	-2.41	0.00025	0.010958
USP33	ENSBTAT00000027667	ubiquitin specific peptidase 33	chr3	-2.41	0.000662	0.015598
GRSF1		G-rich RNA sequence binding factor 1	chr6	-2.41	0.000531	0.014655
AASS	ENSBTAT00000016090	aminoadipate-semialdehyde synthase	chr4	-2.42	0.000534	0.014655
TXNDC16	ENSBTAT00000013728	thioredoxin domain containing 16	chr10	-2.42	3.1e-05	0.0068
ROCK2	ENSBTAT00000007691	Rho-associated, coiled-coil containing protein kinase 2	chr11	-2.42	0.010309	0.056947
NAA15	ENSBTAT00000048374	N(alpha)-acetyltransferase 15, NatA auxiliary subunit	chr17	-2.42	2.97e-08	0.000725
ZDHHC6	ENSBTAT00000008828	zinc finger, DHHC-type containing 6; palmitoyltransferase ZDHHC6-like	chr26	-2.42	0.02402	0.090607
HIST2H2AB	ENSBTAT00000045062	histone cluster 2, H2ab	chr3	-2.42	0.001093	0.019539
ARMC10	ENSBTAT00000018822	armadillo repeat containing 10	chr4	-2.42	0.000517	0.014504
TIGD2	ENSBTAT00000020304	tigger transposable element derived 2	chr6	-2.42	0.014203	0.067847
ZBTB33	ENSBTAT00000022833	zinc finger and BTB domain containing 33	chrX	-2.42	4.6e-05	0.006827
BLOC1S2	ENSBTAT00000014217	biogenesis of lysosomal organelles complex-1, subunit 2	chr26	-2.42	0.00035	0.012395
EIF4G1	ENSBTAT00000032213	eukaryotic translation initiation factor 4 gamma, 1	chr1	-2.43	0.003161	0.03096
UBE4B	ENSBTAT00000013729	ubiquitination factor E4B	chr16	-2.43	0.000153	0.009574
SCO1	ENSBTAT00000029032	SCO cytochrome oxidase deficient homolog 1 (yeast)	chr19	-2.43	0.007071	0.046675
MGEA5	ENSBTAT00000021734	meningioma expressed antigen 5 (hyaluronidase)	chr26	-2.43	0.000252	0.010995
BCL2L13	ENSBTAT00000018555	BCL2-like 13 (apoptosis facilitator); bcl-2-like protein 13	chr5	-2.43	0.001043	0.019112
SNX3	ENSBTAT00000025026	sorting nexin 3	chr9	-2.43	3.2e-05	0.0068
AGPAT4	ENSBTAT00000010089	1-acylglycerol-3-phosphate O-acyltransferase 4	chr9	-2.43	0.000968	0.018269
RLF	ENSBTAT00000026252	rearranged L-myc fusion	chr3	-2.43	0.000737	0.01638
SARS	ENSBTAT00000017232	seryl-tRNA synthetase	chr3	-2.43	0.002057	0.025806
BROX	ENSBTAT00000009990	BRO1 domain and CAAX motif containing	chr16	-2.44	0.012918	0.064458
PPP1R8	ENSBTAT00000005043	protein phosphatase 1, regulatory subunit 8	chr2	-2.44	0.008584	0.051696
TJP1	ENSBTAG00000015398	tight junction protein 1	chr21	-2.44	0.000863	0.017358
FBXO33	ENSBTAT00000008982	F-box protein 33	chr21	-2.44	0.005592	0.04148
EI24	ENSBTAT00000009476	etoposide induced 2.4	chr29	-2.44	0.000138	0.0092
GTF2H1	ENSBTAT00000006803	general transcription factor IIH, polypeptide 1, 62kDa	chr29	-2.44	0.00125	0.020584
PIGM	ENSBTAT00000003140	phosphatidylinositol glycan anchor biosynthesis, class M	chr3	-2.44	0.010208	0.056616
SRSF1	ENSBTAT00000049486	serine/arginine-rich splicing factor 1	chr19	-2.44	6e-06	0.004845
DCK	ENSBTAT00000016449	deoxycytidine kinase	chr6	-2.45	0.001124	0.019838
ILF2	ENSBTAT00000016549	interleukin enhancer binding factor 2	chr3	-2.45	0.000613	0.015099
ARPC3	ENSBTAT00000007028	actin related protein 2/3 complex, subunit 3, 21kDa	chr17	-2.45	0.000225	0.010857
KIAA2013	ENSBTAT00000025834	KIAA2013 ortholog	chr16	-2.45	0.000335	0.012153
AGFG1	ENSBTAT00000028427	ArfGAP with FG repeats 1	chr2	-2.45	0.000527	0.014607
GLO1	ENSBTAT00000016884	glyoxalase I	chr23	-2.45	0.004625	0.037785
DCTN6	ENSBTAT00000000989	dynactin 6	chr27	-2.45	0.008114	0.050305
FAM135A	ENSBTAT00000061569	family with sequence similarity 135, member A	chr9	-2.45	0.008154	0.050443
SERINC3	ENSBTAT00000002833	serine incorporator 3	chr13	-2.45	0.000862	0.017358
LOC526226	ENSBTAT00000066310	histone H4	chr1	-2.46	0.00264	0.028529
RAPGEF2	ENSBTAT00000029742	Rap guanine nucleotide exchange factor (GEF) 2	chr17	-2.46	0.013311	0.065534
LOC101903595		DNA polymerase delta catalytic subunit-like	chr18	-2.46	0.012234	0.06262
AP2S1	ENSBTAT00000013989	adaptor-related protein complex 2, sigma 1 subunit; AP-2 complex subunit sigma-like	chr18	-2.46	0.009674	0.054998
KLF7	ENSBTAT00000061201	Kruppel-like factor 7 (ubiquitous)	chr2	-2.46	0.00146	0.022169
UBA3	ENSBTAT00000020672	ubiquitin-like modifier activating enzyme 3	chr22	-2.46	0.002379	0.027343
SLC39A6	ENSBTAT00000001322	solute carrier family 39 (zinc transporter), member 6	chr24	-2.46	0.008742	0.052153
BAIAP2L1	ENSBTAT00000030984	BAI1-associated protein 2-like 1	chr25	-2.46	0.002282	0.026924
GTF2B	ENSBTAT00000044137	general transcription factor IIB	chr3	-2.46	0.000887	0.017579
LPCAT3	ENSBTAG00000013127	lysophosphatidylcholine acyltransferase 3	chr5	-2.46	0.000601	0.015087
UBE2R2	ENSBTAT00000000925	ubiquitin-conjugating enzyme E2R 2	chr8	-2.46	2.5e-05	0.0068
CITED2	ENSBTAT00000014907	Cbp/p300-interacting transactivator, with Glu/Asp-rich carboxy-terminal domain, 2	chr9	-2.46	0.005938	0.042996
GRAMD3	ENSBTAT00000019934	GRAM domain containing 3	chr7	-2.47	0.001897	0.024981
STK24	ENSBTAT00000026195	serine/threonine-protein kinase 24-like; serine/threonine kinase 24	chr12	-2.47	0.00112	0.019808
SPCS2	NCBI786732	signal peptidase complex subunit 2 homolog (S. cerevisiae)	chr15	-2.47	3.6e-05	0.0068
SDE2	ENSBTAT00000016992	SDE2 telomere maintenance homolog (S. pombe)	chr16	-2.47	0.006877	0.046027
DHRS11	ENSBTAT00000013600	dehydrogenase/reductase (SDR family) member 11	chr19	-2.47	0.005019	0.039325
ST6GALNAC2	ENSBTAT00000042557	ST6 (alpha-N-acetyl-neuraminyl-2,3-beta-galactosyl-1,3)-N-acetylgalactosaminide alpha-2,6-sialyltransferase 2	chr19	-2.47	0.005439	0.040968
CIB1	ENSBTAT00000028350	calcium and integrin binding 1 (calmyrin)	chr21	-2.47	0.000791	0.016777
CDC25A	ENSBTAT00000012611	cell division cycle 25A	chr22	-2.47	0.000264	0.011201
MCMBP	ENSBTAT00000013028	minichromosome maintenance complex binding protein	chr26	-2.47	0.000168	0.009906
CERS2	ENSBTAT00000000109	ceramide synthase 2	chr3	-2.47	0.000563	0.014749
NUDT4	ENSBTAT00000009797	nudix (nucleoside diphosphate linked moiety X)-type motif 4	chr5	-2.47	0.000114	0.008368
FBXO30	ENSBTAT00000007075	F-box protein 30	chr9	-2.47	0.010787	0.058333
PSMG1	ENSBTAT00000018085	proteasome (prosome, macropain) assembly chaperone 1	chr1	-2.47	0.000661	0.015598
SPIC	ENSBTAT00000013069	Spi-C transcription factor (Spi-1/PU.1 related)	chr5	-2.47	0.000543	0.014687
PPP1R2	ENSBTAT00000001128	protein phosphatase 1, regulatory (inhibitor) subunit 2	chr1	-2.48	0.000485	0.014208
KCMF1	ENSBTAT00000055279	potassium channel modulatory factor 1	chr11	-2.48	4.4e-05	0.006827
PPP1CC	ENSBTAT00000057594	protein phosphatase 1, catalytic subunit, gamma isozyme	chr17	-2.48	0.000339	0.012177
C24H18orf32	ENSBTAT00000028439	chromosome 24 open reading frame, human C18orf32	chr24	-2.48	0.000495	0.014281
B4GAT1	ENSBTAT00000030023	beta-1,4-glucuronyltransferase 1	chr29	-2.48	0.000791	0.016777
MOSPD1	ENSBTAT00000018489	motile sperm domain containing 1	chrX	-2.48	0.000115	0.008368
ATP6V1D	ENSBTAT00000021699	ATPase, H+ transporting, lysosomal 34kDa, V1 subunit D	chr10	-2.49	0.004799	0.038419
HNRNPL	ENSBTAT00000032051	heterogeneous nuclear ribonucleoprotein L	chr18	-2.49	5e-06	0.004845
DUSP1	ENSBTAT00000018411	dual specificity phosphatase 1	chr20	-2.49	0.012877	0.064357
CCM2	ENSBTAT00000033632	cerebral cavernous malformation 2	chr4	-2.49	0.002537	0.028002
SMU1	ENSBTAT00000020865	smu-1 suppressor of mec-8 and unc-52 homolog (C. elegans)	chr8	-2.49	0.001231	0.020445
CENPI	ENSBTAT00000028322	centromere protein I	chrX	-2.49	0.00043	0.01345
AMD1	ENSBTAT00000004338	adenosylmethionine decarboxylase 1	chr9	-2.5	0.000464	0.013901
FASN	ENSBTAT00000021260	fatty acid synthase	chr19	-2.5	0.000198	0.010411
LIN28A	ENSBTAT00000004196	lin-28 homolog A (C. elegans)	chr2	-2.5	0.000128	0.008797
CNBP	ENSBTAT00000016130	CCHC-type zinc finger, nucleic acid binding protein	chr22	-2.5	0.000764	0.016528
TIAL1	ENSBTAT00000005331	TIA1 cytotoxic granule-associated RNA binding protein-like 1	chr26	-2.5	0.001528	0.022541
SLC41A2	ENSBTAT00000029162	solute carrier family 41 (magnesium transporter), member 2	chr5	-2.5	0.003344	0.03204
PTPLB	ENSBTAT00000032276	protein tyrosine phosphatase-like (proline instead of catalytic arginine), member b	chr1	-2.5	0.000127	0.008797
PHF12	ENSBTAT00000021255	PHD finger protein 12	chr19	-2.51	0.000463	0.013901
RAB1A	ENSBTAT00000022227	RAB1A, member RAS oncogene family	chr11	-2.51	4.5e-05	0.006827
CDC123	ENSBTAT00000025992	cell division cycle 123	chr13	-2.51	0.000355	0.012432
TM9SF3	ENSBTAT00000021686	transmembrane 9 superfamily member 3	chr26	-2.51	8.8e-05	0.007982
EED	ENSBTAT00000010324	embryonic ectoderm development	chr29	-2.51	0.000435	0.013501
PHAX	ENSBTAT00000035608	phosphorylated adaptor for RNA export	chr7	-2.51	0.001471	0.022239
CBLL1	ENSBTAT00000024413	Cbl proto-oncogene-like 1, E3 ubiquitin protein ligase	chr4	-2.52	6.4e-05	0.007238
RANBP2	ENSBTAT00000045527	RAN binding protein 2	chr11	-2.52	0.001128	0.019882
RAE1	ENSBTAT00000014523	ribonucleic acid export 1	chr13	-2.52	0.001643	0.023475
DRG2	ENSBTAT00000008544	developmentally regulated GTP binding protein 2	chr19	-2.52	0.002694	0.02875
DDIAS	ENSBTAT00000015454	DNA damage-induced apoptosis suppressor	chr29	-2.52	2e-05	0.0068
PTTG1	ENSBTAT00000016162	pituitary tumor-transforming 1	chr7	-2.52	0.000559	0.014726
PIGF	ENSBTAT00000020863	phosphatidylinositol glycan anchor biosynthesis, class F	chr11	-2.53	0.000423	0.013346
ATP6V1C1	ENSBTAT00000017968	ATPase, H+ transporting, lysosomal 42kDa, V1 subunit C1	chr14	-2.53	0.005473	0.041053
SPDL1	ENSBTAT00000010757	spindle apparatus coiled-coil protein 1	chr20	-2.53	0.000843	0.017257
XPO7	ENSBTAT00000065035	exportin 7	chr8	-2.53	0.000333	0.012102
UCHL3	ENSBTAT00000035577	ubiquitin carboxyl-terminal esterase L3 (ubiquitin thiolesterase)	chr12	-2.53	0.003017	0.030301
BAX	ENSBTAG00000013340	BCL2-associated X protein; apoptosis regulator BAX	chr18	-2.54	0.000122	0.008703
SRSF10	ENSBTAT00000010616	serine/arginine-rich splicing factor 10	chr2	-2.54	0.001163	0.020186
WRNIP1	NCBI788824	ATPase WRNIP1-like; Werner helicase interacting protein 1	chr23	-2.54	0.000208	0.010627
SRD5A3	ENSBTAT00000019855	steroid 5 alpha-reductase 3	chr6	-2.54	0.0021	0.026003
PIAS1	ENSBTAT00000047844	protein inhibitor of activated STAT, 1	chr10	-2.55	0.000918	0.017779
GLOD4	ENSBTAT00000025501	glyoxalase domain containing 4	chr19	-2.55	0.000194	0.010397
ALKBH5	ENSBTAT00000034976	AlkB family member 5, RNA demethylase	chr19	-2.55	0.000482	0.014173
LOC104970105		zinc finger protein 75A-like	chr25	-2.55	0.01984	0.081007
AP3M1	ENSBTAT00000029169	adaptor-related protein complex 3, mu 1 subunit	chr28	-2.55	0.000434	0.013501
LOC504861	ENSBTAT00000020051	solute carrier family 7 (cationic amino acid transporter, y+ system), member 3-like	chr18	-2.55	0.001272	0.020727
NKRF	ENSBTAT00000065879	NFKB repressing factor	chrX	-2.55	0.000165	0.009814
STRA13	ENSBTAT00000005369	stimulated by retinoic acid 13	chr19	-2.56	0.000311	0.011826
C2H2orf76	ENSBTAT00000014020	chromosome 2 open reading frame, human C2orf76	chr2	-2.56	0.016492	0.07353
RNF139	ENSBTAT00000027187	ring finger protein 139	chr14	-2.56	4.3e-05	0.006827
NEK7	ENSBTAT00000022534	NIMA-related kinase 7	chr16	-2.56	0.013274	0.065464
DNAJC15	ENSBTAT00000049233	DnaJ (Hsp40) homolog, subfamily C, member 15	chr12	-2.57	0.002981	0.030137
LOC783508		UL16-binding protein 27-like	chr19	-2.57	0.000542	0.014685
SYF2	ENSBTAT00000002165	SYF2 pre-mRNA-splicing factor	chr2	-2.57	0.002517	0.027909
EIF4EBP2	ENSBTAT00000025454	eukaryotic translation initiation factor 4E binding protein 2	chr28	-2.57	0.000835	0.017223
DPF2	ENSBTAT00000030078	D4, zinc and double PHD fingers family 2	chr29	-2.57	0.000157	0.009587
CCNT1	ENSBTAT00000007703	cyclin T1	chr5	-2.57	0.008155	0.050443
ENPEP	ENSBTAT00000010972	glutamyl aminopeptidase (aminopeptidase A)	chr6	-2.57	0.000196	0.010397
CKS2	ENSBTAT00000002522	CDC28 protein kinase regulatory subunit 2	chr8	-2.57	0.000229	0.010909
RPRD2	ENSBTAT00000019948	regulation of nuclear pre-mRNA domain containing 2	chr3	-2.58	0.000868	0.017377
SPCS1	ENSBTAT00000006231	signal peptidase complex subunit 1 homolog (S. cerevisiae)	chr22	-2.58	8e-06	0.005014
POU5F1	ENSBTAT00000028122	POU class 5 homeobox 1	chr23	-2.59	0.000627	0.015266
PGAP1	ENSBTAT00000027208	post-GPI attachment to proteins 1	chr2	-2.59	0.001184	0.020275
BMPR1A	ENSBTAT00000000282	bone morphogenetic protein receptor, type IA	chr28	-2.59	0.001925	0.025149
INSIG2	ENSBTAT00000002725	insulin induced gene 2	chr2	-2.6	0.000952	0.01818
SEPT2	ENSBTAT00000046362	septin 2	chr3	-2.6	0.000907	0.017752
AZIN1	ENSBTAT00000010441	antizyme inhibitor 1	chr14	-2.6	0.002688	0.028747
DLGAP5	ENSBTAT00000003008	discs, large (Drosophila) homolog-associated protein 5	chr10	-2.61	0.000376	0.012686
CHAMP1	ENSBTAT00000027794	chromosome alignment maintaining phosphoprotein 1	chr12	-2.61	0.001147	0.020084
NOL11	ENSBTAT00000021210	nucleolar protein 11	chr19	-2.61	0.000815	0.017012
PBRM1	ENSBTAG00000014786	polybromo 1	chr22	-2.61	0.006001	0.043213
FAM204A	ENSBTAT00000006666	family with sequence similarity 204, member A	chr26	-2.61	0.01201	0.061975
CAPZA2	ENSBTAT00000005324	capping protein (actin filament) muscle Z-line, alpha 2	chr4	-2.61	0.000642	0.015416
ATP6V1E1	ENSBTAT00000037702	ATPase, H+ transporting, lysosomal 31kDa, V1 subunit E1	chr5	-2.61	0.000991	0.018473
PSPH	ENSBTAT00000017392	phosphoserine phosphatase	chr25	-2.61	0.00161	0.023218
MGAT4A	ENSBTAT00000013715	mannosyl (alpha-1,3-)-glycoprotein beta-1,4-N-acetylglucosaminyltransferase, isozyme A	chr11	-2.62	0.002176	0.026405
SLC25A33	ENSBTAT00000004127	solute carrier family 25 (pyrimidine nucleotide carrier), member 33	chr16	-2.62	0.004193	0.036196
GGPS1	ENSBTAT00000017376	geranylgeranyl diphosphate synthase 1	chr28	-2.62	0.006916	0.046116
STEAP3	ENSBTAT00000009356	STEAP family member 3, metalloreductase	chr2	-2.63	0.000663	0.015598
KDELR2	ENSBTAT00000012175	KDEL (Lys-Asp-Glu-Leu) endoplasmic reticulum protein retention receptor 2	chr25	-2.63	0.001471	0.022239
NCBP1	ENSBTAT00000012833	nuclear cap binding protein subunit 1, 80kDa	chr8	-2.63	0.00179	0.024249
SLC1A4	ENSBTAT00000010206	solute carrier family 1 (glutamate/neutral amino acid transporter), member 4	chr11	-2.63	0.000965	0.018269
NDUFAF4	ENSBTAT00000004122	NADH dehydrogenase (ubiquinone) complex I, assembly factor 4	chr9	-2.63	0.002506	0.027856
AGPS		alkylglycerone phosphate synthase	chr2	-2.63	0.002372	0.027313
ABCD3	ENSBTAT00000033539	ATP-binding cassette, sub-family D (ALD), member 3	chr3	-2.64	0.025709	0.094128
LYRM7	ENSBTAT00000044164	LYR motif containing 7	chr7	-2.64	0.001138	0.019961
TTC39C	ENSBTAT00000007408	tetratricopeptide repeat domain 39C	chr24	-2.65	0.000864	0.017358
RBM18	ENSBTAT00000021769	RNA binding motif protein 18	chr11	-2.65	0.003613	0.033287
TMEM63A	ENSBTAT00000003701	transmembrane protein 63A; CSC1-like protein 1	chr16	-2.65	0.001882	0.024932
R3HDM1	NCBI533850	R3H domain containing 1	chr2	-2.65	0.000443	0.013591
PRIM1	ENSBTAT00000027860	primase, DNA, polypeptide 1 (49kDa)	chr5	-2.65	0.002038	0.025675
FASTKD5		FAST kinase domains 5	chr13	-2.65	0.009554	0.054724
CHMP4B	ENSBTAT00000017812	charged multivesicular body protein 4B	chr13	-2.66	0.001848	0.024713
CLUH	ENSBTAT00000015643	clustered mitochondria (cluA/CLU1) homolog	chr19	-2.66	0.00011	0.008368
MAP2K4	ENSBTAT00000044085	mitogen-activated protein kinase kinase 4	chr19	-2.66	0.00142	0.021858
XPO6	ENSBTAT00000013621	exportin 6	chr25	-2.66	5.52e-07	0.003369
RNF2	ENSBTAT00000000025	ring finger protein 2	chr16	-2.66	0.000304	0.011744
CHIC2	ENSBTAT00000031096	cysteine-rich hydrophobic domain 2	chr6	-2.66	0.00023	0.010909
TAB2	ENSBTAT00000017897	TGF-beta activated kinase 1/MAP3K7 binding protein 2	chr9	-2.66	0.013552	0.066309
SOD1	ENSBTAT00000032452	superoxide dismutase 1, soluble	chr1	-2.66	0.000655	0.015513
EMC7	ENSBTAT00000009709	ER membrane protein complex subunit 7	chr10	-2.67	5e-06	0.004845
TMEM161B	ENSBTAT00000011171	transmembrane protein 161B	chr7	-2.67	0.006131	0.043665
SH3BGRL	ENSBTAT00000013990	SH3 domain binding glutamate-rich protein like	chrX	-2.67	0.000621	0.015178
RNF13	ENSBTAT00000014803	ring finger protein 13	chr1	-2.67	0.000361	0.012503
PPA1	ENSBTAT00000010311	pyrophosphatase (inorganic) 1	chr28	-2.67	0.000932	0.01797
ATP11B	NCBI614392	ATPase, class VI, type 11B	chr1	-2.68	0.000315	0.011835
MAL2	ENSBTAT00000015638	mal, T-cell differentiation protein 2	chr14	-2.68	0.004222	0.036317
SPC25	ENSBTAT00000013248	SPC25, NDC80 kinetochore complex component	chr2	-2.68	0.007261	0.047263
ZNF583	ENSBTAT00000000145	zinc finger protein 583	chr18	-2.69	0.012758	0.064025
RBBP4	NCBI767940	retinoblastoma binding protein 4	chr2	-2.69	0.003434	0.032433
HELLS	ENSBTAT00000007848	helicase, lymphoid-specific	chr26	-2.69	0.000117	0.008457
CD164	ENSBTAT00000023937	CD164 molecule, sialomucin	chr9	-2.69	0.00296	0.030045
SEC63	ENSBTAT00000022030	SEC63 homolog (S. cerevisiae)	chr9	-2.69	0.000182	0.01031
SMS	ENSBTAT00000024458	spermine synthase	chrX	-2.69	0.004929	0.038966
COPS4	ENSBTAT00000009128	COP9 signalosome subunit 4	chr6	-2.69	0.000574	0.014821
SLC38A9	ENSBTAT00000047351	solute carrier family 38, member 9	chr20	-2.69	2.4e-05	0.0068
FOXN2	ENSBTAT00000020154	forkhead box N2	chr11	-2.7	0.00269	0.02875
NCKAP1	ENSBTAT00000047777	NCK-associated protein 1	chr2	-2.7	0.00064	0.015406
TAX1BP1	ENSBTAT00000033663	Tax1 (human T-cell leukemia virus type I) binding protein 1	chr4	-2.7	4.1e-05	0.006827
DMXL1	ENSBTAT00000008886	Dmx-like 1	chr7	-2.7	0.000814	0.017012
RNPS1	ENSBTAT00000013151	RNA binding protein S1, serine-rich domain	chr25	-2.71	4e-06	0.004845
COMMD2	ENSBTAT00000006676	COMM domain containing 2	chr1	-2.71	9.9e-05	0.00819
SNAP23	ENSBTAT00000007438	synaptosomal-associated protein, 23kDa; synaptosomal-associated protein, 23kDa-like	chr10	-2.72	0.000958	0.018218
WDR43	ENSBTAT00000024220	WD repeat domain 43	chr11	-2.72	0.000217	0.010785
SEC14L1	ENSBTAT00000042573	SEC14-like 1 (S. cerevisiae)	chr19	-2.72	0.006991	0.046371
HMGN2	ENSBTAT00000054735	high mobility group nucleosomal binding domain 2	chr2	-2.72	0.002414	0.027512
FOXP4	ENSBTAG00000014211	forkhead box P4	chr23	-2.72	0.009204	0.053708
GALT	ENSBTAT00000020997	galactose-1-phosphate uridylyltransferase	chr8	-2.72	0.004699	0.037972
FBXO5	ENSBTAT00000055097	F-box protein 5	chr9	-2.72	0.000649	0.015417
DEGS1	ENSBTAT00000016887	delta(4)-desaturase, sphingolipid 1	chr16	-2.72	0.000108	0.008368
FUS	ENSBTAT00000007571	FUS RNA binding protein	chr25	-2.73	0.000329	0.012053
ARPC5L	ENSBTAT00000020318	actin related protein 2/3 complex, subunit 5-like	chr11	-2.73	5.3e-05	0.00693
RAB5C	ENSBTAT00000015581	RAB5C, member RAS oncogene family; ras-related protein Rab-5C-like	chr19	-2.73	0.000153	0.009574
ALG5	ENSBTAT00000015727	ALG5, dolichyl-phosphate beta-glucosyltransferase	chr12	-2.73	7.1e-05	0.007544
CCNK	ENSBTAT00000024796	cyclin K	chr21	-2.73	0.000365	0.012547
CFL2	ENSBTAT00000020036	cofilin 2 (muscle)	chr21	-2.73	0.001193	0.020305
STIP1	ENSBTAT00000020809	stress-induced phosphoprotein 1	chr29	-2.73	0.002428	0.027583
GPI	ENSBTAT00000008386	glucose-6-phosphate isomerase	chr18	-2.74	0.000326	0.012042
KLHDC2	ENSBTAT00000006490	kelch domain containing 2	chr10	-2.74	0.003459	0.032515
SLC35A4	ENSBTAT00000043199	solute carrier family 35, member A4	chr7	-2.74	0.004767	0.038254
STIL	ENSBTAT00000023728	SCL/TAL1 interrupting locus	chr3	-2.74	0.000579	0.014821
SLC35G1	ENSBTAT00000048596	solute carrier family 35, member G1	chr26	-2.74	0.0005	0.014401
LRRC1		leucine rich repeat containing 1	chr23	-2.74	0.000407	0.01311
MIS18A	ENSBTAT00000022106	MIS18 kinetochore protein A	chr1	-2.75	0.001577	0.022957
SKA3	ENSBTAT00000004289	spindle and kinetochore associated complex subunit 3	chr12	-2.75	0.002772	0.02912
TMEM147	ENSBTAT00000021170	transmembrane protein 147	chr18	-2.75	0.000194	0.010397
ANXA1	ENSBTAT00000021256	annexin A1	chr8	-2.75	0.004441	0.037242
LOC505120		transducin-like enhancer protein 4	chr18	-2.76	0.000957	0.018213
TP53INP1	ENSBTAT00000037186	tumor protein p53 inducible nuclear protein 1	chr14	-2.76	0.005307	0.040531
UTP6	ENSBTAT00000020740	UTP6, small subunit (SSU) processome component, homolog (yeast)	chr19	-2.76	0.013859	0.066963
MEPCE	NCBI519969	methylphosphate capping enzyme	chr25	-2.76	0.007989	0.049892
BRIX1	ENSBTAT00000025572	BRX1, biogenesis of ribosomes, homolog (S. cerevisiae)	chr20	-2.76	0.001943	0.025203
NSUN2	ENSBTAT00000020559	NOP2/Sun RNA methyltransferase family, member 2	chr20	-2.77	0.000363	0.012519
PPP2R5A	ENSBTAT00000038491	protein phosphatase 2, regulatory subunit B, alpha	chr16	-2.77	0.002131	0.026252
UQCRFS1	ENSBTAT00000066053	ubiquinol-cytochrome c reductase, Rieske iron-sulfur polypeptide 1	chr18	-2.77	0.003357	0.032109
CRLF3	ENSBTAT00000024457	cytokine receptor-like factor 3	chr19	-2.77	0.003953	0.03498
MTPN	ENSBTAT00000010269	myotrophin	chr4	-2.77	2.5e-05	0.0068
SGK1	ENSBTAT00000005592	serum/glucocorticoid regulated kinase 1	chr9	-2.77	0.001776	0.024178
NAA50	ENSBTAT00000031069	N(alpha)-acetyltransferase 50, NatE catalytic subunit	chr1	-2.78	0.000103	0.008261
CRIPT	ENSBTAT00000020872	cysteine-rich PDZ-binding protein	chr11	-2.78	0.003404	0.032272
SHOC2	ENSBTAT00000010138	soc-2 suppressor of clear homolog (C. elegans)	chr26	-2.78	0.00041	0.01311
MAPK1IP1L	ENSBTAT00000043779	mitogen-activated protein kinase 1 interacting protein 1-like	chr10	-2.78	0.000801	0.016878
ARL8B	ENSBTAT00000017150	ADP-ribosylation factor-like 8B	chr22	-2.79	0.002486	0.027809
PAG2	ENSBTAT00000016233	pregnancy-associated glycoprotein 2	chr29	-2.79	0.006446	0.044636
PHGDH	ENSBTAT00000008907	phosphoglycerate dehydrogenase	chr3	-2.79	0.002006	0.02547
SRI	ENSBTAT00000053811	sorcin	chr4	-2.79	0.000869	0.017383
ECHDC1	ENSBTAT00000005072	ethylmalonyl-CoA decarboxylase 1	chr9	-2.8	0.005773	0.042258
ITFG3	ENSBTAT00000022045	integrin alpha FG-GAP repeat containing 3	chr25	-2.81	0.000453	0.01372
CPM	ENSBTAT00000017941	carboxypeptidase M	chr5	-2.81	0.000684	0.015886
GARS	ENSBTAT00000025254	glycyl-tRNA synthetase; glycine--tRNA ligase-like	chr4	-2.81	4e-06	0.004845
NDFIP2	ENSBTAT00000018911	Nedd4 family interacting protein 2	chr12	-2.82	0.0007	0.016024
TUBB2B	ENSBTAT00000030903	tubulin, beta 2B class IIb; tubulin beta-2A chain	chr23	-2.82	0.006933	0.046151
GNG5	ENSBTAT00000010682	guanine nucleotide binding protein (G protein), gamma 5	chr3	-2.82	0.000974	0.01833
IPMK	ENSBTAT00000014872	inositol polyphosphate multikinase	chr26	-2.82	0.000233	0.010909
PTPN12	ENSBTAT00000004985	protein tyrosine phosphatase, non-receptor type 12	chr4	-2.83	0.001519	0.022477
MTMR12	ENSBTAT00000060955	myotubularin related protein 12	chr20	-2.83	0.000306	0.011769
SLC6A8	NM_174611; AF027197	solute carrier family 6 (neurotransmitter transporter), member 8	chrX	-2.83	0.0003	0.011678
OTUD5	ENSBTAT00000006035	OTU deubiquitinase 5	chrX	-2.83	0.00218	0.026405
DIS3	ENSBTAT00000026500	DIS3 exosome endoribonuclease and 3-5 exoribonuclease	chr12	-2.84	0.000613	0.015099
LOC529686		F-box only protein 27	chr18	-2.84	0.002981	0.030137
GNMT	ENSBTAT00000007273	glycine N-methyltransferase	chr23	-2.84	0.000769	0.016579
DRAM2	ENSBTAT00000013037	DNA-damage regulated autophagy modulator 2	chr3	-2.84	0.001394	0.021693
C24H18orf21	ENSBTAT00000015436	chromosome 24 open reading frame, human C18orf21	chr24	-2.84	0.004508	0.03742
STRADB	ENSBTAT00000025696	STE20-related kinase adaptor beta	chr2	-2.85	0.00058	0.014821
CAP1	ENSBTAT00000017775	CAP, adenylate cyclase-associated protein 1 (yeast)	chr3	-2.85	0.000317	0.011835
KIT	ENSBTAT00000003498	v-kit Hardy-Zuckerman 4 feline sarcoma viral oncogene homolog	chr6	-2.85	0.000194	0.010397
TMEM167B	ENSBTAT00000056397	transmembrane protein 167B	chr3	-2.86	5.3e-05	0.00693
LAPTM4B	ENSBTAT00000022559	lysosomal protein transmembrane 4 beta	chr14	-2.86	0.000209	0.010627
PPP2CB	ENSBTAT00000012182	protein phosphatase 2, catalytic subunit, beta isozyme	chr27	-2.86	0.002397	0.027418
SEC24A	ENSBTAT00000043111	SEC24 family member A	chr7	-2.87	0.000615	0.015099
NFYB	NCBI 614382	nuclear transcription factor Y, beta	chr9	-2.87	0.013651	0.066484
S100A16	ENSBTAT00000018877	S100 calcium binding protein A16	chr3	-2.87	0.000539	0.014655
RFC3	ENSBTAT00000014278	replication factor C (activator 1) 3, 38kDa	chr12	-2.88	0.000247	0.010958
CD46	ENSBTAT00000007107	CD46 molecule, complement regulatory protein	chr16	-2.88	0.007835	0.049265
IFNT3	ENSBTAG00000012529.3	interferon tau-3; interferon-tau 3g; interferon tau	chr8	-2.88	0.00465	0.037857
IFNT	ENSBTAG00000047698	interferon tau-3; interferon-tau 3g; interferon tau	chr8	-2.88	0.00465	0.037857
IFNT2	ENSBTAG00000047698.2	interferon tau-3; interferon-tau 3g; interferon tau	chr8	-2.88	0.00465	0.037857
CNIH4	ENSBTAT00000025936	cornichon family AMPA receptor auxiliary protein 4	chr16	-2.88	0.000997	0.018575
C1GALT1	ENSBTAT00000006572	core 1 synthase, glycoprotein-N-acetylgalactosamine 3-beta-galactosyltransferase 1	chr4	-2.89	0.000364	0.012526
BMS1	ENSBTAT00000048816	BMS1 ribosome biogenesis factor	chr28	-2.9	0.004714	0.038017
PLRG1	ENSBTAT00000029844	pleiotropic regulator 1	chr17	-2.9	0.001814	0.024432
LOC506495		zinc finger protein 665	chr18	-2.9	0.000489	0.014248
DERL2	ENSBTAT00000045508	derlin 2	chr19	-2.9	0.001496	0.022361
GADD45A	ENSBTAT00000033450	growth arrest and DNA-damage-inducible, alpha	chr3	-2.9	0.0001	0.008227
LOC789148		ras-related protein Rap-1b	chr7	-2.9	5e-06	0.004845
FERMT2	ENSBTAT00000019278	fermitin family member 2	chr10	-2.9	0.000209	0.010627
RND3	NCBI783333	Rho family GTPase 3; rho-related GTP-binding protein RhoE	chr2	-2.91	0.000374	0.012663
NFYC	ENSBTAT00000029254	nuclear transcription factor Y, gamma	chr3	-2.91	7.9e-05	0.007689
KLF3	ENSBTAT00000023232	Kruppel-like factor 3 (basic)	chr6	-2.91	0.003711	0.033847
ENPP1	ENSBTAT00000061365	ectonucleotide pyrophosphatase/phosphodiesterase 1	chr9	-2.91	0.00011	0.008368
LPCAT4	ENSBTAT00000026698	lysophosphatidylcholine acyltransferase 4	chr10	-2.92	0.000271	0.011299
BET1	ENSBTAT00000004440	Bet1 golgi vesicular membrane trafficking protein	chr4	-2.92	0.000505	0.014401
AHSA1	ENSBTAT00000035554	AHA1, activator of heat shock 90kDa protein ATPase homolog 1 (yeast)	chr10	-2.92	0.000208	0.010627
PIK3CB	ENSBTAT00000009083	phosphatidylinositol-4,5-bisphosphate 3-kinase, catalytic subunit beta; phosphatidylinositol 4,5-bisphosphate 3-kinase catalytic subunit beta isoform-like	chr1	-2.93	4.4e-07	0.003369
PFDN4	ENSBTAT00000011605	prefoldin subunit 4	chr13	-2.93	0.000805	0.016907
ZNRF1	ENSBTAT00000049126	zinc and ring finger 1, E3 ubiquitin protein ligase	chr18	-2.93	2e-06	0.004845
TMEM33		transmembrane protein 33; transmembrane protein 33-like	chr6	-2.93	0.000296	0.011678
DESI2	ENSBTAT00000001935	desumoylating isopeptidase 2	chr16	-2.94	5.3e-05	0.00693
TBL1X	NCBI515972	transducin (beta)-like 1X-linked; F-box-like/WD repeat-containing protein TBL1X	chrX	-2.95	0.000224	0.010814
TERF1	ENSBTAT00000046824	telomeric repeat binding factor (NIMA-interacting) 1	chr14	-2.95	0.002647	0.028529
C10H14orf166	ENSBTAT00000029256	chromosome 10 open reading frame, human C14orf166	chr10	-2.95	0.000137	0.0092
CCDC115	ENSBTAT00000004187	coiled-coil domain containing 115	chr2	-2.96	0.010072	0.056241
TC2N	ENSBTAT00000004377	tandem C2 domains, nuclear	chr21	-2.96	0.000154	0.009583
UBAP2L	ENSBTAT00000052306	ubiquitin associated protein 2-like	chr3	-2.98	0.001208	0.02035
YEATS4	ENSBTAT00000002913	YEATS domain containing 4	chr5	-2.98	0.000579	0.014821
SRSF3	ENSBTAT00000051953	serine/arginine-rich splicing factor 3	chr23	-2.98	1.6e-05	0.006692
C29H11orf73	ENSBTAT00000026632	chromosome 29 open reading frame, human C11orf73	chr29	-2.98	0.001382	0.02163
DLD	ENSBTAT00000033787	dihydrolipoamide dehydrogenase	chr4	-2.98	1.2e-05	0.006139
EPT1	ENSBTAT00000010310	ethanolaminephosphotransferase 1 (CDP-ethanolamine-specific)	chr11	-2.99	0.001694	0.023668
RAB2A	ENSBTAT00000001253	RAB2A, member RAS oncogene family	chr14	-2.99	0.00222	0.026649
LRRCC1	ENSBTAT00000004335	leucine rich repeat and coiled-coil centrosomal protein 1	chr14	-3	0.015492	0.071192
EIF1B	ENSBTAT00000025437	eukaryotic translation initiation factor 1B	chr22	-3	0.002463	0.027774
IPO7	ENSBTAT00000039955	importin 7	chr15	-3	0.000165	0.009814
GKAP1	ENSBTAT00000012912	G kinase anchoring protein 1	chr8	-3.01	0.000587	0.014897
SGPP2	ENSBTAT00000064756	sphingosine-1-phosphate phosphatase 2	chr2	-3.01	0.000796	0.016835
TCF20	ENSBTAT00000000872	transcription factor 20 (AR1)	chr5	-3.01	0.001686	0.023659
CSE1L	ENSBTAT00000007817	CSE1 chromosome segregation 1-like (yeast)	chr13	-3.01	8.8e-05	0.007982
NCOA1	NCBI525346	nuclear receptor coactivator 1	chr11	-3.02	0.000165	0.009814
SLC35A3	ENSBTAT00000016519	solute carrier family 35 (UDP-N-acetylglucosamine (UDP-GlcNAc) transporter), member A3; UDP-N-acetylglucosamine transporter-like	chr3	-3.02	0.000302	0.011706
TAF13	ENSBTAT00000044882	TAF13 RNA polymerase II, TATA box binding protein (TBP)-associated factor, 18kDa; transcription initiation factor TFIID subunit 13-like	chr3	-3.04	0.002494	0.027809
LOC104968446		histone H2A type 1	chr23	-3.05	0.003703	0.033788
SRM	ENSBTAT00000006978	spermidine synthase	chr16	-3.06	7.7e-05	0.007689
WSB2	ENSBTAT00000009395	WD repeat and SOCS box containing 2	chr17	-3.06	0.004629	0.037785
GPN3	ENSBTAT00000007032	GPN-loop GTPase 3	chr17	-3.07	0.000515	0.014504
MACC1		metastasis associated in colon cancer 1	chr4	-3.07	0.000612	0.015099
DNAJC19	ENSBTAT00000032097	DnaJ (Hsp40) homolog, subfamily C, member 19	chr1	-3.08	7.6e-05	0.007689
NCAPG	ENSBTAT00000028759	non-SMC condensin I complex, subunit G	chr6	-3.08	1.4e-05	0.00643
EIF3L	ENSBTAT00000014281	eukaryotic translation initiation factor 3, subunit L	chr5	-3.1	0.00182	0.024477
LOC509034	ENSBTAT00000015901	feline leukemia virus subgroup C receptor-related protein 2; feline leukemia virus subgroup C receptor-related protein 2-like	chr10	-3.1	3.2e-05	0.0068
INTS6		integrator complex subunit 6	chr12	-3.1	4.4e-05	0.006827
GOLGA7	ENSBTAT00000039788	golgin A7	chr27	-3.11	0.000555	0.014726
TTC9C		tetratricopeptide repeat domain 9C	chr29	-3.11	0.002209	0.026565
CD38	ENSBTAT00000018042	CD38 molecule	chr6	-3.14	5e-05	0.00693
ULBP11	ENSBTAT00000002400	NKG2D ligand 3-like; UL16-binding protein 11; UL16-binding protein 15; MHC class I-like family A1	chr19	-3.14	0.000346	0.0123
ULBP15	ENSBTAT00000002400	NKG2D ligand 3-like; UL16-binding protein 11; UL16-binding protein 15; MHC class I-like family A1	chr19	-3.14	0.000346	0.0123
SLC38A2	ENSBTAT00000014749	solute carrier family 38, member 2	chr5	-3.14	0.000293	0.011663
CCDC53	ENSBTAT00000000022	coiled-coil domain containing 53	chr5	-3.14	0.000267	0.011201
NFYB	ENSBTAT00000043454	nuclear transcription factor Y, beta	chr5	-3.15	0.008268	0.050847
C18H16orf70	ENSBTAT00000006669	chromosome 18 open reading frame, human C16orf70	chr18	-3.16	0.001958	0.02527
DENR	ENSBTAT00000049318	density-regulated protein	chr29	-3.16	0.020789	0.08318
PTDSS2		phosphatidylserine synthase 2	chr29	-3.16	0.000129	0.008797
USP1	ENSBTAT00000027254	ubiquitin specific peptidase 1	chr3	-3.17	0.000426	0.013386
ZNHIT6	ENSBTAT00000028038	zinc finger, HIT-type containing 6	chr3	-3.18	0.000392	0.012885
UGP2	ENSBTAT00000044762	UDP-glucose pyrophosphorylase 2	chr11	-3.18	4.5e-05	0.006827
SERINC1	ENSBTAT00000000021	serine incorporator 1	chr9	-3.18	0.020421	0.082329
NID2	ENSBTAT00000029257	nidogen 2 (osteonidogen)	chr10	-3.18	0.004106	0.035815
H3F3B	ENSBTAG00000024909	H3 histone, family 3B (H3.3B)	chr19	-3.2	4.5e-05	0.006827
REXO2	ENSBTAT00000007680	RNA exonuclease 2	chr15	-3.2	0.000532	0.014655
RRAGA	ENSBTAG00000033543	Ras-related GTP binding A	chr8	-3.21	0.000645	0.015416
CYP2S1	NCBI514971	cytochrome P450, family 2, subfamily S, polypeptide 1	chr18	-3.21	0.004917	0.038887
ACTR2	ENSBTAT00000012872	ARP2 actin-related protein 2 homolog (yeast)	chr11	-3.22	0.013025	0.06486
UBE2G1	ENSBTAT00000019194	ubiquitin-conjugating enzyme E2G 1	chr19	-3.22	0.003217	0.031339
C3H1orf146	ENSBTAT00000040290	chromosome 3 open reading frame, human C1orf146	chr3	-3.23	0.000234	0.010909
FCGR2B	ENSBTAT00000029114	Fc fragment of IgG, low affinity IIb, receptor (CD32)	chr3	-3.24	0.003124	0.03073
HPRT1	ENSBTAT00000019547	hypoxanthine phosphoribosyltransferase 1	chrX	-3.24	0.006461	0.044689
ATP6AP1	ENSBTAT00000016073	ATPase, H+ transporting, lysosomal accessory protein 1	chrX	-3.24	2.3e-05	0.0068
LOC104968483		zinc finger protein 280B-like	chr17	-3.25	0.004092	0.035761
PPIL1	ENSBTAT00000003071	peptidylprolyl isomerase (cyclophilin)-like 1	chr23	-3.25	0.000456	0.013732
TCEB1	ENSBTAT00000002843	transcription elongation factor B (SIII), polypeptide 1 (15kDa, elongin C)	chr14	-3.25	1e-06	0.004845
YTHDF3	ENSBTAT00000024699	YTH N(6)-methyladenosine RNA binding protein 3	chr14	-3.3	0.000294	0.011669
ASCC1	ENSBTAT00000000504	activating signal cointegrator 1 complex subunit 1	chr28	-3.32	0.0026	0.028338
NFU1	ENSBTAT00000000163	NFU1 iron-sulfur cluster scaffold	chr11	-3.33	3.1e-05	0.0068
NAA40	ENSBTAT00000003996	N(alpha)-acetyltransferase 40, NatD catalytic subunit	chr29	-3.34	0.001182	0.020257
CD59	ENSBTAT00000002967	CD59 molecule, complement regulatory protein	chr15	-3.35	0.000428	0.013401
LOC104968964	ENSBTAT00000065846	guanine nucleotide-binding protein G(I)/G(S)/G(O) subunit gamma-5	chr7	-3.36	0.006831	0.045893
TMEM126A	ENSBTAT00000000576	transmembrane protein 126A	chr29	-3.36	0.000436	0.013501
CDC42	NCBI532712	cell division cycle 42	chr2	-3.39	0.002585	0.028264
PTBP1	ENSBTAT00000066124	polypyrimidine tract binding protein 1	chr7	-3.4	0.002256	0.026865
SFT2D1	ENSBTAT00000003895	SFT2 domain containing 1	chr9	-3.42	8.8e-05	0.007982
SUZ12	ENSBTAT00000024971	SUZ12 polycomb repressive complex 2 subunit	chr19	-3.44	0.001197	0.020305
HIGD1A		HIG1 hypoxia inducible domain family, member 1A	chr22	-3.45	0.000883	0.017562
PLK1	ENSBTAT00000019217	polo-like kinase 1	chr25	-3.46	4.9e-05	0.00693
ASNS	ENSBTAT00000004181	asparagine synthetase (glutamine-hydrolyzing)	chr4	-3.49	9.99e-08	0.001219
ROCK1	ENSBTAT00000061061	Rho-associated, coiled-coil containing protein kinase 1	chr24	-3.51	0.009085	0.053346
CCNE2		cyclin E2	chr14	-3.51	0.000517	0.014504
TMEM59		transmembrane protein 59	chr3	-3.51	4.7e-05	0.006827
ACTN4	ENSBTAT00000014894	actinin, alpha 4	chr18	-3.52	0.000733	0.016343
C6H4orf3		chromosome 6 open reading frame, human C4orf3	chr6	-3.54	0.005538	0.041298
PTP4A1	ENSBTAT00000002933	protein tyrosine phosphatase type IVA, member 1	chr9	-3.55	0.003737	0.033956
CCNJ	ENSBTAT00000004744	cyclin J	chr26	-3.57	0.000239	0.010951
LOC618289		zinc finger protein 11-like	chr18	-3.58	0.001229	0.020445
RAB27A	ENSBTAG00000012408	RAB27A, member RAS oncogene family	chr10	-3.59	1e-05	0.00605
SLC7A5	ENSBTAT00000008848	solute carrier family 7 (amino acid transporter light chain, L system), member 5	chr18	-3.6	0.000195	0.010397
CD47	ENSBTAT00000004664	CD47 molecule	chr1	-3.61	3.9e-05	0.006827
GLIPR1	ENSBTAT00000015396	GLI pathogenesis-related 1	chr5	-3.68	0.000223	0.010809
MMP12	NCBI526981	matrix metallopeptidase 12 (macrophage elastase)	chr15	-3.73	7e-05	0.007544
VPS29	ENSBTAT00000011076	vacuolar protein sorting 29 homolog (S. cerevisiae)	chr17	-3.8	0.000495	0.014281
LOC615066		anaphase-promoting complex subunit 11	chr28	-3.8	0.024751	0.092056
BAG1	NCBI613855	BCL2-associated athanogene	chr8	-3.93	0.000489	0.014248
UBE2B		ubiquitin-conjugating enzyme E2B	chr7	-3.95	0.000313	0.011835
CD24	ENSBTAT00000044848	CD24 molecule	chr2	-3.96	8.9e-05	0.007982
CENPA	ENSBTAG00000023938	centromere protein A	chr11	-3.98	0.005704	0.041973
ARRB1	ENSBTAT00000027296	arrestin, beta 1	chr15	-4.01	0.000253	0.010995
GABARAPL1	ENSBTAT00000055075	GABA(A) receptor-associated protein like 1	chr5	-4.21	8.8e-05	0.007982
TMEM165	ENSBTAT00000001671	transmembrane protein 165	chr6	-4.24	2.8e-05	0.0068
SGPP1	ENSBTAT00000005808	sphingosine-1-phosphate phosphatase 1	chr10	-4.26	0.000116	0.008434
GTSF1	ENSBTAT00000047442	gametocyte specific factor 1	chr5	-4.3	0.000523	0.014598
SDCBP	ENSBTAT00000026526	syndecan binding protein (syntenin)	chr14	-4.43	0.001405	0.021766
RHOQ	ENSBTAT00000018269	ras homolog family member Q	chr11	-4.52	0.000189	0.010397
SKA2	ENSBTAT00000028888	spindle and kinetochore associated complex subunit 2	chr19	-4.54	0.013701	0.066647
GALNT1		polypeptide N-acetylgalactosaminyltransferase 1	chr24	-4.62	0.000128	0.008797
ACTC1	ENSBTAT00000007504	actin, alpha, cardiac muscle 1	chr10	-4.76	0.000952	0.01818
CLN3	ENSBTAT00000023952	ceroid-lipofuscinosis, neuronal 3	chr25	-4.81	4.2e-05	0.006827
TPT1	ENSBTAT00000013402	tumor protein, translationally-controlled 1	chr25	-4.89	6.6e-05	0.007245
HSD3B1	ENSBTAT00000010992	hydroxy-delta-5-steroid dehydrogenase, 3 beta- and steroid delta-isomerase 1	chr3	-4.98	0.00033	0.012053
MAT2B	ENSBTAT00000016399	methionine adenosyltransferase II, beta	chr7	-6.22	0.001885	0.024946

## Sheet: Venn A - Cellular components
GOID	GOTerm	Ontology Source	Term Pvalue	Term PValue Corrected with Bonferroni step down	% Associated Genes	Nr. Genes	Genes upregulated in VITRO	Genes downregulated in VITRO	%Genes upregulated in VITRO	%Genes downregulated in VITRO	Associated Genes Found
GO:0005622	intracellular	GO_CellularComponent-_11.01.2018_00h00	2.0271e-29	5.81778e-27	7.04799	796	[C1QL1, C8H9orf24, CAVIN3, CIB2, CLCF1, DCLK3, EGR3, FOXS1, GNG13, GSTT2, HRK, LOC786698, LURAP1, ONECUT2, PXMP4, SEC14L3, SETBP1, SYCE1]	[AASS, ABCD3, ACO1, ACTC1, ACTN1, ACTN4, ACTR2, ADAM10, ADK, ADRB2, AFF1, AGFG1, AGPAT5, AGPS, AGTRAP, AHSA1, AK3, AKAP7, AKIRIN2, ALAD, ALAS1, ALG5, ALG6, ALKBH5, AMD1, ANAPC11, ANGEL2, ANKFY1, ANLN, ANXA1, AP2S1, AP3M1, APPBP2, AQP3, ARF4, ARFGAP3, ARG2, ARHGAP18, ARHGAP5, ARIH1, ARL14EP, ARL15, ARL3, ARL5A, ARL8B, ARMC10, ARPC2, ARPC3, ARPC5L, ARRB1, ASCC1, ASL, ASNS, ATAD1, ATF1, ATF7IP, ATG3…	2.26131	97.7387	[AASS, ABCD3, ACO1, ACTC1, ACTN1, ACTN4, ACTR2, ADAM10, ADK, ADRB2, AFF1, AGFG1, AGPAT5, AGPS, AGTRAP, AHSA1, AK3, AKAP7, AKIRIN2, ALAD, ALAS1, ALG5, ALG6, ALKBH5, AMD1, ANAPC11, ANGEL2, ANKFY1, ANLN, ANXA1, AP2S1, AP3M1, APPBP2, AQP3, ARF4, ARFGAP3, ARG2, ARHGAP18, ARHGAP5, ARIH1, ARL14EP, ARL15, ARL3, ARL5A, ARL8B, ARMC10, ARPC2, ARPC3, ARPC5L, ARRB1, ASCC1, ASL, ASNS, ATAD1, ATF1, ATF7IP, ATG3…
GO:0044424	intracellular part	GO_CellularComponent-_11.01.2018_00h00	3.49513e-31	1.01359e-28	7.17234	782	[C1QL1, C8H9orf24, CAVIN3, CIB2, DCLK3, EGR3, FOXS1, GNG13, GSTT2, HRK, LOC786698, LURAP1, ONECUT2, PXMP4, SETBP1, SYCE1]	[AASS, ABCD3, ACO1, ACTC1, ACTN1, ACTN4, ACTR2, ADAM10, ADK, ADRB2, AFF1, AGFG1, AGPAT5, AGPS, AGTRAP, AHSA1, AK3, AKAP7, AKIRIN2, ALAD, ALAS1, ALG5, ALG6, ALKBH5, AMD1, ANAPC11, ANGEL2, ANKFY1, ANLN, ANXA1, AP2S1, AP3M1, APPBP2, AQP3, ARF4, ARFGAP3, ARG2, ARHGAP18, ARHGAP5, ARIH1, ARL14EP, ARL3, ARL8B, ARMC10, ARPC2, ARPC3, ARPC5L, ARRB1, ASCC1, ASL, ASNS, ATAD1, ATF1, ATF7IP, ATG3, ATP11B, ATP2…	2.04604	97.954	[AASS, ABCD3, ACO1, ACTC1, ACTN1, ACTN4, ACTR2, ADAM10, ADK, ADRB2, AFF1, AGFG1, AGPAT5, AGPS, AGTRAP, AHSA1, AK3, AKAP7, AKIRIN2, ALAD, ALAS1, ALG5, ALG6, ALKBH5, AMD1, ANAPC11, ANGEL2, ANKFY1, ANLN, ANXA1, AP2S1, AP3M1, APPBP2, AQP3, ARF4, ARFGAP3, ARG2, ARHGAP18, ARHGAP5, ARIH1, ARL14EP, ARL3, ARL8B, ARMC10, ARPC2, ARPC3, ARPC5L, ARRB1, ASCC1, ASL, ASNS, ATAD1, ATF1, ATF7IP, ATG3, ATP11B, ATP2…
GO:0043229	intracellular organelle	GO_CellularComponent-_11.01.2018_00h00	4.71386e-30	1.35759e-27	7.50212	707	[C8H9orf24, CIB2, DCLK3, EGR3, FOXS1, HRK, LOC786698, ONECUT2, PXMP4, SETBP1, SYCE1]	[AASS, ABCD3, ACO1, ACTC1, ACTN1, ACTN4, ACTR2, ADAM10, ADK, ADRB2, AFF1, AGFG1, AGPAT5, AGPS, AGTRAP, AK3, AKAP7, AKIRIN2, ALAD, ALAS1, ALG5, ALG6, ALKBH5, ANAPC11, ANGEL2, ANKFY1, ANLN, ANXA1, AP2S1, AP3M1, APPBP2, AQP3, ARF4, ARFGAP3, ARG2, ARHGAP18, ARHGAP5, ARIH1, ARL14EP, ARL3, ARL8B, ARMC10, ARPC2, ARPC3, ARPC5L, ARRB1, ASCC1, ATAD1, ATF1, ATF7IP, ATP11B, ATP2A2, ATP2C1, ATP6AP1, ATP6V0B, …	1.55587	98.4441	[AASS, ABCD3, ACO1, ACTC1, ACTN1, ACTN4, ACTR2, ADAM10, ADK, ADRB2, AFF1, AGFG1, AGPAT5, AGPS, AGTRAP, AK3, AKAP7, AKIRIN2, ALAD, ALAS1, ALG5, ALG6, ALKBH5, ANAPC11, ANGEL2, ANKFY1, ANLN, ANXA1, AP2S1, AP3M1, APPBP2, AQP3, ARF4, ARFGAP3, ARG2, ARHGAP18, ARHGAP5, ARIH1, ARL14EP, ARL3, ARL8B, ARMC10, ARPC2, ARPC3, ARPC5L, ARRB1, ASCC1, ATAD1, ATF1, ATF7IP, ATP11B, ATP2A2, ATP2C1, ATP6AP1, ATP6V0B, …
GO:0043231	intracellular membrane-bounded organelle	GO_CellularComponent-_11.01.2018_00h00	8.38043e-34	2.4387e-31	7.99455	645	[C8H9orf24, DCLK3, EGR3, FOXS1, HRK, LOC786698, ONECUT2, PXMP4, SETBP1, SYCE1]	[AASS, ABCD3, ACO1, ACTN4, ADAM10, ADK, ADRB2, AFF1, AGFG1, AGPAT5, AGPS, AGTRAP, AK3, AKAP7, AKIRIN2, ALAD, ALAS1, ALG5, ALG6, ALKBH5, ANAPC11, ANGEL2, ANKFY1, ANLN, ANXA1, AP3M1, AQP3, ARF4, ARFGAP3, ARG2, ARHGAP18, ARHGAP5, ARIH1, ARL14EP, ARL3, ARL8B, ARMC10, ARRB1, ASCC1, ATAD1, ATF1, ATF7IP, ATP11B, ATP2A2, ATP2C1, ATP6AP1, ATP6V0B, ATP6V0D2, ATP6V1B2, ATP6V1C1, ATP6V1D, ATP6V1E1, ATXN2L, A…	1.55039	98.4496	[AASS, ABCD3, ACO1, ACTN4, ADAM10, ADK, ADRB2, AFF1, AGFG1, AGPAT5, AGPS, AGTRAP, AK3, AKAP7, AKIRIN2, ALAD, ALAS1, ALG5, ALG6, ALKBH5, ANAPC11, ANGEL2, ANKFY1, ANLN, ANXA1, AP3M1, AQP3, ARF4, ARFGAP3, ARG2, ARHGAP18, ARHGAP5, ARIH1, ARL14EP, ARL3, ARL8B, ARMC10, ARRB1, ASCC1, ATAD1, ATF1, ATF7IP, ATP11B, ATP2A2, ATP2C1, ATP6AP1, ATP6V0B, ATP6V0D2, ATP6V1B2, ATP6V1C1, ATP6V1D, ATP6V1E1, ATXN2L, A…
GO:0005737	cytoplasm	GO_CellularComponent-_11.01.2018_00h00	2.08962e-18	5.93451e-16	7.37985	605	[C1QL1, C8H9orf24, CAVIN3, CIB2, DCLK3, GSTT2, HRK, LURAP1, PXMP4, SETBP1]	[AASS, ABCD3, ACO1, ACTC1, ACTN1, ACTN4, ACTR2, ADAM10, ADK, ADRB2, AGFG1, AGPAT5, AGPS, AGTRAP, AHSA1, AK3, AKAP7, ALAD, ALAS1, ALG5, ALG6, ALKBH5, AMD1, ANAPC11, ANGEL2, ANKFY1, ANLN, ANXA1, AP2S1, AP3M1, APPBP2, AQP3, ARF4, ARFGAP3, ARG2, ARHGAP18, ARHGAP5, ARIH1, ARL14EP, ARL3, ARL8B, ARMC10, ARPC2, ARPC3, ARPC5L, ARRB1, ASL, ASNS, ATAD1, ATF7IP, ATG3, ATP11B, ATP2A2, ATP2C1, ATP6AP1, ATP6V0B…	1.65289	98.3471	[AASS, ABCD3, ACO1, ACTC1, ACTN1, ACTN4, ACTR2, ADAM10, ADK, ADRB2, AGFG1, AGPAT5, AGPS, AGTRAP, AHSA1, AK3, AKAP7, ALAD, ALAS1, ALG5, ALG6, ALKBH5, AMD1, ANAPC11, ANGEL2, ANKFY1, ANLN, ANXA1, AP2S1, AP3M1, APPBP2, AQP3, ARF4, ARFGAP3, ARG2, ARHGAP18, ARHGAP5, ARIH1, ARL14EP, ARL3, ARL8B, ARMC10, ARPC2, ARPC3, ARPC5L, ARRB1, ASL, ASNS, ATAD1, ATF7IP, ATG3, ATP11B, ATP2A2, ATP2C1, ATP6AP1, ATP6V0B…
GO:0044446	intracellular organelle part	GO_CellularComponent-_11.01.2018_00h00	3.96024e-31	1.14451e-28	8.57282	528	[C8H9orf24, CIB2, ONECUT2, PXMP4, SETBP1, SYCE1]	[ABCD3, ACTC1, ACTN1, ACTN4, ACTR2, ADAM10, AFF1, AGPS, AGTRAP, AK3, AKIRIN2, ALAS1, ALG5, ALG6, ALKBH5, ANAPC11, ANGEL2, ANKFY1, ANLN, ANXA1, AP2S1, AP3M1, APPBP2, ARFGAP3, ARHGAP18, ARIH1, ARL14EP, ARL3, ARL8B, ARPC2, ARPC3, ARPC5L, ARRB1, ATAD1, ATF1, ATF7IP, ATP2A2, ATP2C1, ATP6AP1, ATP6V0B, ATP6V0D2, ATP6V1B2, ATP6V1C1, ATP6V1D, ATP6V1E1, ATXN2L, ATXN3, B3GNT2, B4GAT1, BAG6, BAIAP2L1, BARD1,…	1.13636	98.8636	[ABCD3, ACTC1, ACTN1, ACTN4, ACTR2, ADAM10, AFF1, AGPS, AGTRAP, AK3, AKIRIN2, ALAS1, ALG5, ALG6, ALKBH5, ANAPC11, ANGEL2, ANKFY1, ANLN, ANXA1, AP2S1, AP3M1, APPBP2, ARFGAP3, ARHGAP18, ARIH1, ARL14EP, ARL3, ARL8B, ARPC2, ARPC3, ARPC5L, ARRB1, ATAD1, ATF1, ATF7IP, ATP2A2, ATP2C1, ATP6AP1, ATP6V0B, ATP6V0D2, ATP6V1B2, ATP6V1C1, ATP6V1D, ATP6V1E1, ATXN2L, ATXN3, B3GNT2, B4GAT1, BAG6, BAIAP2L1, BARD1,…
GO:0044444	cytoplasmic part	GO_CellularComponent-_11.01.2018_00h00	2.9813e-12	8.31782e-10	7.4242	475	[C8H9orf24, CAVIN3, CIB2, HRK, PXMP4, SETBP1]	[AASS, ABCD3, ACO1, ACTC1, ACTN1, ACTN4, ACTR2, ADAM10, ADK, ADRB2, AGFG1, AGPAT5, AGPS, AGTRAP, AHSA1, AK3, AKAP7, ALAD, ALAS1, ALG5, ALG6, ALKBH5, AMD1, ANKFY1, ANLN, ANXA1, AP2S1, AP3M1, APPBP2, ARF4, ARFGAP3, ARG2, ARHGAP18, ARHGAP5, ARL14EP, ARL3, ARL8B, ARMC10, ARPC2, ARPC3, ARRB1, ASNS, ATAD1, ATF7IP, ATG3, ATP11B, ATP2A2, ATP2C1, ATP6AP1, ATP6V0B, ATP6V0D2, ATP6V1B2, ATP6V1C1, ATP6V1D, AT…	1.26316	98.7368	[AASS, ABCD3, ACO1, ACTC1, ACTN1, ACTN4, ACTR2, ADAM10, ADK, ADRB2, AGFG1, AGPAT5, AGPS, AGTRAP, AHSA1, AK3, AKAP7, ALAD, ALAS1, ALG5, ALG6, ALKBH5, AMD1, ANKFY1, ANLN, ANXA1, AP2S1, AP3M1, APPBP2, ARF4, ARFGAP3, ARG2, ARHGAP18, ARHGAP5, ARL14EP, ARL3, ARL8B, ARMC10, ARPC2, ARPC3, ARRB1, ASNS, ATAD1, ATF7IP, ATG3, ATP11B, ATP2A2, ATP2C1, ATP6AP1, ATP6V0B, ATP6V0D2, ATP6V1B2, ATP6V1C1, ATP6V1D, AT…
GO:0005634	nucleus	GO_CellularComponent-_11.01.2018_00h00	7.52001e-22	2.1432e-19	8.37989	450	[C8H9orf24, DCLK3, EGR3, FOXS1, LOC786698, ONECUT2, SETBP1, SYCE1]	[ACTN4, ADAM10, ADK, ADRB2, AFF1, AGFG1, AGPS, AGTRAP, AKAP7, AKIRIN2, ALAD, ALAS1, ALKBH5, ANAPC11, ANGEL2, ANLN, ANXA1, AQP3, ARHGAP18, ARIH1, ARL14EP, ARL3, ARRB1, ASCC1, ATAD1, ATF1, ATF7IP, ATP2A2, ATXN2L, ATXN3, AZIN1, BAG6, BAIAP2L1, BARD1, BAX, BCAS3, BHLHA15, BMS1, BRAP, BRIX1, BTAF1, BTRC, CAPN2, CBLL1, CCNA2, CCNE2, CCNG1, CCNJ, CCNK, CCNT1, CCT4, CCT5, CDC16, CDC25A, CDC40, CDK1, CDK7…	1.77778	98.2222	[ACTN4, ADAM10, ADK, ADRB2, AFF1, AGFG1, AGPS, AGTRAP, AKAP7, AKIRIN2, ALAD, ALAS1, ALKBH5, ANAPC11, ANGEL2, ANLN, ANXA1, AQP3, ARHGAP18, ARIH1, ARL14EP, ARL3, ARRB1, ASCC1, ATAD1, ATF1, ATF7IP, ATP2A2, ATXN2L, ATXN3, AZIN1, BAG6, BAIAP2L1, BARD1, BAX, BCAS3, BHLHA15, BMS1, BRAP, BRIX1, BTAF1, BTRC, C8H9orf24, CAPN2, CBLL1, CCNA2, CCNE2, CCNG1, CCNJ, CCNK, CCNT1, CCT4, CCT5, CDC16, CDC25A, CDC40,…
GO:0044428	nuclear part	GO_CellularComponent-_11.01.2018_00h00	1.17727e-22	3.36699e-20	9.64264	313	[ONECUT2, SETBP1, SYCE1]	[ACTN4, AFF1, AGPS, AGTRAP, AKIRIN2, ALAS1, ALKBH5, ANAPC11, ANGEL2, ANLN, ANXA1, ARHGAP18, ARIH1, ARL14EP, ARRB1, ATF1, ATF7IP, ATP2A2, ATXN2L, ATXN3, BAG6, BAIAP2L1, BARD1, BAX, BCAS3, BMS1, BRAP, BRIX1, BTAF1, CBLL1, CCNA2, CCNK, CCNT1, CCT4, CCT5, CDC16, CDC40, CDK1, CDK7, CDKN2AIPNL, CEBPG, CELF1, CENPI, CENPS, CENPX, CERS2, CFL2, CHAMP1, CHEK1, CHMP4B, CIB1, CITED2, CMTM8, CNEP1R1, COPS2, C…	0.958466	99.0415	[ACTN4, AFF1, AGPS, AGTRAP, AKIRIN2, ALAS1, ALKBH5, ANAPC11, ANGEL2, ANLN, ANXA1, ARHGAP18, ARIH1, ARL14EP, ARRB1, ATF1, ATF7IP, ATP2A2, ATXN2L, ATXN3, BAG6, BAIAP2L1, BARD1, BAX, BCAS3, BMS1, BRAP, BRIX1, BTAF1, CBLL1, CCNA2, CCNK, CCNT1, CCT4, CCT5, CDC16, CDC40, CDK1, CDK7, CDKN2AIPNL, CEBPG, CELF1, CENPI, CENPS, CENPX, CERS2, CFL2, CHAMP1, CHEK1, CHMP4B, CIB1, CITED2, CMTM8, CNEP1R1, COPS2, C…
GO:0043233	organelle lumen	GO_CellularComponent-_11.01.2018_00h00	6.30802e-14	1.77886e-11	8.72111	283	[ONECUT2, SETBP1, SYCE1]	[ABCD3, ACTN4, AFF1, AGPS, AGTRAP, AK3, AKIRIN2, ALAS1, ALKBH5, ANGEL2, ANLN, ANXA1, ARHGAP18, ARIH1, ARL14EP, ARRB1, ATF1, ATF7IP, ATP2A2, ATXN2L, ATXN3, BAG6, BAIAP2L1, BARD1, BCAS3, BMS1, BRIX1, BTAF1, CBLL1, CCNA2, CCNK, CCNT1, CCT4, CCT5, CDK1, CDK7, CDKN2AIPNL, CEBPG, CELF1, CENPI, CENPS, CENPX, CFL2, CHAMP1, CHEK1, CIB1, CITED2, CMTM8, CRIPT, CSE1L, CSNK1A1, CTNNB1, CYCS, DBT, DCTN3, DDX52…	1.06007	98.9399	[ABCD3, ACTN4, AFF1, AGPS, AGTRAP, AK3, AKIRIN2, ALAS1, ALKBH5, ANGEL2, ANLN, ANXA1, ARHGAP18, ARIH1, ARL14EP, ARRB1, ATF1, ATF7IP, ATP2A2, ATXN2L, ATXN3, BAG6, BAIAP2L1, BARD1, BCAS3, BMS1, BRIX1, BTAF1, CBLL1, CCNA2, CCNK, CCNT1, CCT4, CCT5, CDK1, CDK7, CDKN2AIPNL, CEBPG, CELF1, CENPI, CENPS, CENPX, CFL2, CHAMP1, CHEK1, CIB1, CITED2, CMTM8, CRIPT, CSE1L, CSNK1A1, CTNNB1, CYCS, DBT, DCTN3, DDX52…
GO:0070013	intracellular organelle lumen	GO_CellularComponent-_11.01.2018_00h00	6.30802e-14	1.77886e-11	8.72111	283	[ONECUT2, SETBP1, SYCE1]	[ABCD3, ACTN4, AFF1, AGPS, AGTRAP, AK3, AKIRIN2, ALAS1, ALKBH5, ANGEL2, ANLN, ANXA1, ARHGAP18, ARIH1, ARL14EP, ARRB1, ATF1, ATF7IP, ATP2A2, ATXN2L, ATXN3, BAG6, BAIAP2L1, BARD1, BCAS3, BMS1, BRIX1, BTAF1, CBLL1, CCNA2, CCNK, CCNT1, CCT4, CCT5, CDK1, CDK7, CDKN2AIPNL, CEBPG, CELF1, CENPI, CENPS, CENPX, CFL2, CHAMP1, CHEK1, CIB1, CITED2, CMTM8, CRIPT, CSE1L, CSNK1A1, CTNNB1, CYCS, DBT, DCTN3, DDX52…	1.06007	98.9399	[ABCD3, ACTN4, AFF1, AGPS, AGTRAP, AK3, AKIRIN2, ALAS1, ALKBH5, ANGEL2, ANLN, ANXA1, ARHGAP18, ARIH1, ARL14EP, ARRB1, ATF1, ATF7IP, ATP2A2, ATXN2L, ATXN3, BAG6, BAIAP2L1, BARD1, BCAS3, BMS1, BRIX1, BTAF1, CBLL1, CCNA2, CCNK, CCNT1, CCT4, CCT5, CDK1, CDK7, CDKN2AIPNL, CEBPG, CELF1, CENPI, CENPS, CENPX, CFL2, CHAMP1, CHEK1, CIB1, CITED2, CMTM8, CRIPT, CSE1L, CSNK1A1, CTNNB1, CYCS, DBT, DCTN3, DDX52…
GO:0031981	nuclear lumen	GO_CellularComponent-_11.01.2018_00h00	2.41401e-17	6.83165e-15	9.3642	271	[ONECUT2, SETBP1, SYCE1]	[ACTN4, AFF1, AGPS, AGTRAP, AKIRIN2, ALAS1, ALKBH5, ANGEL2, ANLN, ANXA1, ARHGAP18, ARIH1, ARL14EP, ARRB1, ATF1, ATF7IP, ATP2A2, ATXN2L, ATXN3, BAG6, BAIAP2L1, BARD1, BCAS3, BMS1, BRIX1, BTAF1, CBLL1, CCNA2, CCNK, CCNT1, CCT4, CCT5, CDK1, CDK7, CDKN2AIPNL, CEBPG, CELF1, CENPI, CENPS, CENPX, CFL2, CHAMP1, CHEK1, CIB1, CITED2, CMTM8, CRIPT, CSE1L, CSNK1A1, CTNNB1, DCTN3, DDX52, DDX6, DENND1A, DIS3, …	1.10701	98.893	[ACTN4, AFF1, AGPS, AGTRAP, AKIRIN2, ALAS1, ALKBH5, ANGEL2, ANLN, ANXA1, ARHGAP18, ARIH1, ARL14EP, ARRB1, ATF1, ATF7IP, ATP2A2, ATXN2L, ATXN3, BAG6, BAIAP2L1, BARD1, BCAS3, BMS1, BRIX1, BTAF1, CBLL1, CCNA2, CCNK, CCNT1, CCT4, CCT5, CDK1, CDK7, CDKN2AIPNL, CEBPG, CELF1, CENPI, CENPS, CENPX, CFL2, CHAMP1, CHEK1, CIB1, CITED2, CMTM8, CRIPT, CSE1L, CSNK1A1, CTNNB1, DCTN3, DDX52, DDX6, DENND1A, DIS3, …
GO:0031224	intrinsic component of membrane	GO_CellularComponent-_11.01.2018_00h00	2.67835e-05	0.00661553	4.74286	249	[BOLA, HRK, LOC504344, LOC511657, LOC513099, LOC523389, LOC538966, LOC539172, LOC615014, LOC618523, LOC788640, OR51S1, PPP1R3F, PROKR2, PXMP4, SEC14L3, TMEM174]	[ABCC2, ABCD3, ADAM10, ADRB2, AGPAT4, AGPAT5, AGTRAP, ALG6, AQP3, ARMC10, ATAD1, ATP11B, ATP2A2, ATP2C1, ATP6AP1, ATP6AP2, ATP6V0B, B3GNT2, B4GAT1, BAX, BCAP31, BCL2L13, BET1, BMPR1A, C1GALT1, C6H4orf3, CCPG1, CD164, CD38, CD46, CD47, CD59, CEPT1, CERS2, CERS5, CHIC2, CLCN5, CLDN8, CLN3, CLPTM1L, CMTM4, CMTM6, CMTM8, CNEP1R1, CNIH4, CTNS, DEGS1, DERL2, DNAJB14, DNAJC10, DNAJC15, DNAJC19, DPM2, DR…	6.82731	93.1727	[ABCC2, ABCD3, ADAM10, ADRB2, AGPAT4, AGPAT5, AGTRAP, ALG6, AQP3, ARMC10, ATAD1, ATP11B, ATP2A2, ATP2C1, ATP6AP1, ATP6AP2, ATP6V0B, B3GNT2, B4GAT1, BAX, BCAP31, BCL2L13, BET1, BMPR1A, BOLA, C1GALT1, C6H4orf3, CCPG1, CD164, CD38, CD46, CD47, CD59, CEPT1, CERS2, CERS5, CHIC2, CLCN5, CLDN8, CLN3, CLPTM1L, CMTM4, CMTM6, CMTM8, CNEP1R1, CNIH4, CTNS, DEGS1, DERL2, DNAJB14, DNAJC10, DNAJC15, DNAJC19, DP…
GO:0043232	intracellular non-membrane-bounded organelle	GO_CellularComponent-_11.01.2018_00h00	9.19864e-07	0.000237325	7.69708	248	[C8H9orf24, CIB2, ONECUT2, SYCE1]	[ACTC1, ACTN1, ACTN4, ACTR2, AGPS, ANLN, ARL14EP, ARL3, ARL8B, ARPC2, ARPC3, ARPC5L, ARRB1, ATP6V1D, ATXN2L, ATXN3, BAIAP2L1, BARD1, BCAP31, BCAS3, BLOC1S2, BMS1, BRIX1, CAP1, CAPN2, CAPZA2, CCT4, CCT5, CDC16, CDC42, CDC42EP3, CDC42SE2, CDK1, CDKN2AIPNL, CENPA, CENPI, CENPS, CENPU, CENPX, CEP57, CFL2, CHAMP1, CHEK1, CIB1, CITED2, CORO1C, CRIPT, CSNK1A1, CTNNB1, CTNS, CYB5R3, DAPK1, DBT, DCK, DCTN…	1.6129	98.3871	[ACTC1, ACTN1, ACTN4, ACTR2, AGPS, ANLN, ARL14EP, ARL3, ARL8B, ARPC2, ARPC3, ARPC5L, ARRB1, ATP6V1D, ATXN2L, ATXN3, BAIAP2L1, BARD1, BCAP31, BCAS3, BLOC1S2, BMS1, BRIX1, C8H9orf24, CAP1, CAPN2, CAPZA2, CCT4, CCT5, CDC16, CDC42, CDC42EP3, CDC42SE2, CDK1, CDKN2AIPNL, CENPA, CENPI, CENPS, CENPU, CENPX, CEP57, CFL2, CHAMP1, CHEK1, CIB1, CIB2, CITED2, CORO1C, CRIPT, CSNK1A1, CTNNB1, CTNS, CYB5R3, DAPK…
GO:0016021	integral component of membrane	GO_CellularComponent-_11.01.2018_00h00	4.74599e-05	0.0113904	4.76466	247	[BOLA, HRK, LOC504344, LOC511657, LOC513099, LOC523389, LOC538966, LOC539172, LOC615014, LOC618523, LOC788640, OR51S1, PPP1R3F, PROKR2, PXMP4, SEC14L3, TMEM174]	[ABCC2, ABCD3, ADAM10, ADRB2, AGPAT4, AGPAT5, AGTRAP, ALG6, AQP3, ARMC10, ATAD1, ATP11B, ATP2A2, ATP2C1, ATP6AP1, ATP6AP2, ATP6V0B, B3GNT2, B4GAT1, BAX, BCAP31, BCL2L13, BET1, BMPR1A, C1GALT1, C6H4orf3, CCPG1, CD164, CD38, CD46, CD47, CEPT1, CERS2, CERS5, CHIC2, CLCN5, CLDN8, CLN3, CLPTM1L, CMTM4, CMTM6, CMTM8, CNEP1R1, CNIH4, CTNS, DEGS1, DERL2, DNAJB14, DNAJC10, DNAJC15, DNAJC19, DPM2, DRAM2, E…	6.88259	93.1174	[ABCC2, ABCD3, ADAM10, ADRB2, AGPAT4, AGPAT5, AGTRAP, ALG6, AQP3, ARMC10, ATAD1, ATP11B, ATP2A2, ATP2C1, ATP6AP1, ATP6AP2, ATP6V0B, B3GNT2, B4GAT1, BAX, BCAP31, BCL2L13, BET1, BMPR1A, BOLA, C1GALT1, C6H4orf3, CCPG1, CD164, CD38, CD46, CD47, CEPT1, CERS2, CERS5, CHIC2, CLCN5, CLDN8, CLN3, CLPTM1L, CMTM4, CMTM6, CMTM8, CNEP1R1, CNIH4, CTNS, DEGS1, DERL2, DNAJB14, DNAJC10, DNAJC15, DNAJC19, DPM2, DR…
GO:0012505	endomembrane system	GO_CellularComponent-_11.01.2018_00h00	2.69515e-12	7.54643e-10	8.85936	240	[]	[ACO1, ADAM10, ADRB2, ALG5, ALG6, ALKBH5, ANKFY1, ANXA1, AP2S1, AP3M1, ARF4, ARFGAP3, ARHGAP5, ARL3, ARL8B, ARMC10, ARPC2, ARRB1, ATP11B, ATP2A2, ATP2C1, ATP6AP1, ATP6V0B, ATP6V0D2, ATP6V1B2, ATP6V1E1, ATXN3, B3GNT2, B4GAT1, BAX, BCAP31, BET1, BRAP, CAMLG, CAPN2, CCDC115, CD164, CD46, CEP57, CEPT1, CERS2, CERS5, CHIC2, CHMP4B, CIB1, CLCN5, CLDN8, CLN3, CNBP, CNEP1R1, CNIH4, COPA, COPS4, CSE1L, CS…	0	100	[ACO1, ADAM10, ADRB2, ALG5, ALG6, ALKBH5, ANKFY1, ANXA1, AP2S1, AP3M1, ARF4, ARFGAP3, ARHGAP5, ARL3, ARL8B, ARMC10, ARPC2, ARRB1, ATP11B, ATP2A2, ATP2C1, ATP6AP1, ATP6V0B, ATP6V0D2, ATP6V1B2, ATP6V1E1, ATXN3, B3GNT2, B4GAT1, BAX, BCAP31, BET1, BRAP, CAMLG, CAPN2, CCDC115, CD164, CD46, CEP57, CEPT1, CERS2, CERS5, CHIC2, CHMP4B, CIB1, CLCN5, CLDN8, CLN3, CNBP, CNEP1R1, CNIH4, COPA, COPS4, CSE1L, CS…
GO:0031982	vesicle	GO_CellularComponent-_11.01.2018_00h00	1.42216e-06	0.000361229	7.71736	237	[ANGPTL2, CLCF1, SEC14L3]	[ACO1, ACTC1, ACTN1, ACTN4, ACTR2, ADAM10, ADRB2, AGFG1, AHSA1, ALAD, ANKFY1, ANXA1, AP2S1, AP3M1, APPBP2, ARF4, ARL15, ARL3, ARL8B, ARPC2, ARPC3, ARPC5L, ARRB1, ATP11B, ATP6AP1, ATP6V0B, ATP6V0D2, ATP6V1B2, ATP6V1C1, ATP6V1D, ATP6V1E1, B4GALT5, B4GAT1, BAG6, BAIAP2L1, BAX, BROX, CAB39, CAP1, CAPN2, CAPNS1, CAPZA2, CAT, CCDC115, CCT4, CCT5, CCZ1, CD164, CD38, CD46, CD47, CD59, CDC42SE2, CDK1, CFL…	1.26582	98.7342	[ACO1, ACTC1, ACTN1, ACTN4, ACTR2, ADAM10, ADRB2, AGFG1, AHSA1, ALAD, ANGPTL2, ANKFY1, ANXA1, AP2S1, AP3M1, APPBP2, ARF4, ARL15, ARL3, ARL8B, ARPC2, ARPC3, ARPC5L, ARRB1, ATP11B, ATP6AP1, ATP6V0B, ATP6V0D2, ATP6V1B2, ATP6V1C1, ATP6V1D, ATP6V1E1, B4GALT5, B4GAT1, BAG6, BAIAP2L1, BAX, BROX, CAB39, CAP1, CAPN2, CAPNS1, CAPZA2, CAT, CCDC115, CCT4, CCT5, CCZ1, CD164, CD38, CD46, CD47, CD59, CDC42SE2, …
GO:0005654	nucleoplasm	GO_CellularComponent-_11.01.2018_00h00	9.08727e-13	2.55352e-10	9.37357	205	[ONECUT2, SETBP1]	[ACTN4, AFF1, AGTRAP, AKIRIN2, ALAS1, ALKBH5, ANGEL2, ANLN, ANXA1, ARHGAP18, ARIH1, ARRB1, ATF1, ATF7IP, ATP2A2, ATXN2L, BAG6, BAIAP2L1, BARD1, BTAF1, CBLL1, CCNA2, CCNK, CCNT1, CCT4, CDK7, CDKN2AIPNL, CEBPG, CELF1, CENPI, CENPS, CENPX, CHAMP1, CHEK1, CIB1, CMTM8, CSE1L, CSNK1A1, DENND1A, DIS3, DLD, DNMT3A, DPF2, DRG2, DUSP11, EED, EIF3E, EIF3L, ELOB, ELOC, ETHE1, ETNK1, ETV3, FAM114A2, FAM222B, …	0.97561	99.0244	[ACTN4, AFF1, AGTRAP, AKIRIN2, ALAS1, ALKBH5, ANGEL2, ANLN, ANXA1, ARHGAP18, ARIH1, ARRB1, ATF1, ATF7IP, ATP2A2, ATXN2L, BAG6, BAIAP2L1, BARD1, BTAF1, CBLL1, CCNA2, CCNK, CCNT1, CCT4, CDK7, CDKN2AIPNL, CEBPG, CELF1, CENPI, CENPS, CENPX, CHAMP1, CHEK1, CIB1, CMTM8, CSE1L, CSNK1A1, DENND1A, DIS3, DLD, DNMT3A, DPF2, DRG2, DUSP11, EED, EIF3E, EIF3L, ELOB, ELOC, ETHE1, ETNK1, ETV3, FAM114A2, FAM222B, …
GO:0005829	cytosol	GO_CellularComponent-_11.01.2018_00h00	3.06655e-06	0.000769704	7.87831	202	[CAVIN3, SETBP1]	[ACO1, ACTN4, ACTR2, ADK, AGTRAP, AHSA1, AKAP7, ALAD, ALAS1, ALKBH5, AMD1, ANKFY1, ANXA1, ARF4, ARFGAP3, ARHGAP18, ARHGAP5, ARL14EP, ARPC2, ARPC3, ARRB1, ASNS, ATF7IP, ATG3, ATP6V1B2, ATP6V1E1, ATXN2L, ATXN3, BAG6, BAIAP2L1, BAX, BLOC1S2, BLOC1S4, BRAP, CAPN2, CAPNS1, CCNA2, CCT4, CCT5, CDK1, CENPI, CHMP4B, CHMP5, CLCN5, CNBP, CNEP1R1, COPS4, CRLF3, CRYZ, CSE1L, CTNNB1, DARS, DCTN3, DDX6, DENND1A…	0.990099	99.0099	[ACO1, ACTN4, ACTR2, ADK, AGTRAP, AHSA1, AKAP7, ALAD, ALAS1, ALKBH5, AMD1, ANKFY1, ANXA1, ARF4, ARFGAP3, ARHGAP18, ARHGAP5, ARL14EP, ARPC2, ARPC3, ARRB1, ASNS, ATF7IP, ATG3, ATP6V1B2, ATP6V1E1, ATXN2L, ATXN3, BAG6, BAIAP2L1, BAX, BLOC1S2, BLOC1S4, BRAP, CAPN2, CAPNS1, CAVIN3, CCNA2, CCT4, CCT5, CDK1, CENPI, CHMP4B, CHMP5, CLCN5, CNBP, CNEP1R1, COPS4, CRLF3, CRYZ, CSE1L, CTNNB1, DARS, DCTN3, DDX6,…
GO:0043230	extracellular organelle	GO_CellularComponent-_11.01.2018_00h00	1.18523e-06	0.000302234	8.21033	178	[ANGPTL2, CLCF1, SEC14L3]	[ACO1, ACTC1, ACTN1, ACTN4, ACTR2, ADAM10, AHSA1, ALAD, ANKFY1, ANXA1, ARF4, ARL15, ARL3, ARL8B, ARPC2, ARPC3, ARPC5L, ATP6AP1, ATP6V0D2, ATP6V1B2, ATP6V1C1, ATP6V1D, ATP6V1E1, B4GALT5, B4GAT1, BAG6, BAIAP2L1, BAX, BROX, CAB39, CAP1, CAPN2, CAPNS1, CAPZA2, CAT, CCT4, CCT5, CD38, CD47, CD59, CDC42SE2, CDK1, CFL2, CHMP4B, CHMP5, CIB1, CMTM6, COPA, CPM, CRYZ, CSE1L, CTNNB1, CTNS, CYB5R3, DARS, DHX36…	1.68539	98.3146	[ACO1, ACTC1, ACTN1, ACTN4, ACTR2, ADAM10, AHSA1, ALAD, ANGPTL2, ANKFY1, ANXA1, ARF4, ARL15, ARL3, ARL8B, ARPC2, ARPC3, ARPC5L, ATP6AP1, ATP6V0D2, ATP6V1B2, ATP6V1C1, ATP6V1D, ATP6V1E1, B4GALT5, B4GAT1, BAG6, BAIAP2L1, BAX, BROX, CAB39, CAP1, CAPN2, CAPNS1, CAPZA2, CAT, CCT4, CCT5, CD38, CD47, CD59, CDC42SE2, CDK1, CFL2, CHMP4B, CHMP5, CIB1, CLCF1, CMTM6, COPA, CPM, CRYZ, CSE1L, CTNNB1, CTNS, CYB…
GO:1903561	extracellular vesicle	GO_CellularComponent-_11.01.2018_00h00	1.17672e-06	0.00030124	8.21412	178	[ANGPTL2, CLCF1, SEC14L3]	[ACO1, ACTC1, ACTN1, ACTN4, ACTR2, ADAM10, AHSA1, ALAD, ANKFY1, ANXA1, ARF4, ARL15, ARL3, ARL8B, ARPC2, ARPC3, ARPC5L, ATP6AP1, ATP6V0D2, ATP6V1B2, ATP6V1C1, ATP6V1D, ATP6V1E1, B4GALT5, B4GAT1, BAG6, BAIAP2L1, BAX, BROX, CAB39, CAP1, CAPN2, CAPNS1, CAPZA2, CAT, CCT4, CCT5, CD38, CD47, CD59, CDC42SE2, CDK1, CFL2, CHMP4B, CHMP5, CIB1, CMTM6, COPA, CPM, CRYZ, CSE1L, CTNNB1, CTNS, CYB5R3, DARS, DHX36…	1.68539	98.3146	[ACO1, ACTC1, ACTN1, ACTN4, ACTR2, ADAM10, AHSA1, ALAD, ANGPTL2, ANKFY1, ANXA1, ARF4, ARL15, ARL3, ARL8B, ARPC2, ARPC3, ARPC5L, ATP6AP1, ATP6V0D2, ATP6V1B2, ATP6V1C1, ATP6V1D, ATP6V1E1, B4GALT5, B4GAT1, BAG6, BAIAP2L1, BAX, BROX, CAB39, CAP1, CAPN2, CAPNS1, CAPZA2, CAT, CCT4, CCT5, CD38, CD47, CD59, CDC42SE2, CDK1, CFL2, CHMP4B, CHMP5, CIB1, CLCF1, CMTM6, COPA, CPM, CRYZ, CSE1L, CTNNB1, CTNS, CYB…
GO:0070062	extracellular exosome	GO_CellularComponent-_11.01.2018_00h00	6.59703e-07	0.000170863	8.27522	178	[ANGPTL2, CLCF1, SEC14L3]	[ACO1, ACTC1, ACTN1, ACTN4, ACTR2, ADAM10, AHSA1, ALAD, ANKFY1, ANXA1, ARF4, ARL15, ARL3, ARL8B, ARPC2, ARPC3, ARPC5L, ATP6AP1, ATP6V0D2, ATP6V1B2, ATP6V1C1, ATP6V1D, ATP6V1E1, B4GALT5, B4GAT1, BAG6, BAIAP2L1, BAX, BROX, CAB39, CAP1, CAPN2, CAPNS1, CAPZA2, CAT, CCT4, CCT5, CD38, CD47, CD59, CDC42SE2, CDK1, CFL2, CHMP4B, CHMP5, CIB1, CMTM6, COPA, CPM, CRYZ, CSE1L, CTNNB1, CTNS, CYB5R3, DARS, DHX36…	1.68539	98.3146	[ACO1, ACTC1, ACTN1, ACTN4, ACTR2, ADAM10, AHSA1, ALAD, ANGPTL2, ANKFY1, ANXA1, ARF4, ARL15, ARL3, ARL8B, ARPC2, ARPC3, ARPC5L, ATP6AP1, ATP6V0D2, ATP6V1B2, ATP6V1C1, ATP6V1D, ATP6V1E1, B4GALT5, B4GAT1, BAG6, BAIAP2L1, BAX, BROX, CAB39, CAP1, CAPN2, CAPNS1, CAPZA2, CAT, CCT4, CCT5, CD38, CD47, CD59, CDC42SE2, CDK1, CFL2, CHMP4B, CHMP5, CIB1, CLCF1, CMTM6, COPA, CPM, CRYZ, CSE1L, CTNNB1, CTNS, CYB…
GO:0031090	organelle membrane	GO_CellularComponent-_11.01.2018_00h00	6.76761e-09	1.86109e-06	9.10663	158	[PXMP4]	[ABCD3, ACTN1, ADAM10, AGPS, ANKFY1, ANXA1, AP2S1, AP3M1, APPBP2, ARFGAP3, ARL3, ARL8B, ATAD1, ATP2C1, ATP6AP1, ATP6V0B, ATP6V0D2, ATP6V1B2, ATP6V1C1, ATP6V1D, ATP6V1E1, ATXN3, B3GNT2, B4GAT1, BAX, BCAP31, BET1, BRAP, CAT, CCDC115, CCZ1, CD164, CD46, CERS2, CHMP4B, CLCN5, CLN3, CNEP1R1, COPA, CSNK1A1, CTNS, CYB5R3, DENND1A, DERL2, DNAJB14, DNAJC15, DNAJC19, DNAJC2, DNAJC3, DRAM2, EBAG9, ENPEP, EN…	0.632911	99.3671	[ABCD3, ACTN1, ADAM10, AGPS, ANKFY1, ANXA1, AP2S1, AP3M1, APPBP2, ARFGAP3, ARL3, ARL8B, ATAD1, ATP2C1, ATP6AP1, ATP6V0B, ATP6V0D2, ATP6V1B2, ATP6V1C1, ATP6V1D, ATP6V1E1, ATXN3, B3GNT2, B4GAT1, BAX, BCAP31, BET1, BRAP, CAT, CCDC115, CCZ1, CD164, CD46, CERS2, CHMP4B, CLCN5, CLN3, CNEP1R1, COPA, CSNK1A1, CTNS, CYB5R3, DENND1A, DERL2, DNAJB14, DNAJC15, DNAJC19, DNAJC2, DNAJC3, DRAM2, EBAG9, ENPEP, EN…
GO:0098588	bounding membrane of organelle	GO_CellularComponent-_11.01.2018_00h00	1.33099e-09	3.70014e-07	10.4563	110	[PXMP4]	[ABCD3, ADAM10, AGPS, ANKFY1, ANXA1, AP2S1, AP3M1, ARFGAP3, ARL3, ARL8B, ATAD1, ATP2C1, ATP6AP1, ATP6V0B, ATP6V0D2, ATP6V1B2, ATP6V1C1, ATP6V1D, ATP6V1E1, B3GNT2, B4GAT1, BAX, BCAP31, BET1, CAT, CCDC115, CCZ1, CD164, CD46, CHMP4B, CLCN5, CLN3, COPA, CSNK1A1, CTNS, CYB5R3, DENND1A, DERL2, DNAJC3, DRAM2, EBAG9, ENPEP, ENPP1, GABARAPL1, GABARAPL2, GALNT1, GALNT3, GNPTAB, GOLGA7, GOLT1B, GOSR1, GPI, …	0.909091	99.0909	[ABCD3, ADAM10, AGPS, ANKFY1, ANXA1, AP2S1, AP3M1, ARFGAP3, ARL3, ARL8B, ATAD1, ATP2C1, ATP6AP1, ATP6V0B, ATP6V0D2, ATP6V1B2, ATP6V1C1, ATP6V1D, ATP6V1E1, B3GNT2, B4GAT1, BAX, BCAP31, BET1, CAT, CCDC115, CCZ1, CD164, CD46, CHMP4B, CLCN5, CLN3, COPA, CSNK1A1, CTNS, CYB5R3, DENND1A, DERL2, DNAJC3, DRAM2, EBAG9, ENPEP, ENPP1, GABARAPL1, GABARAPL2, GALNT1, GALNT3, GNPTAB, GOLGA7, GOLT1B, GOSR1, GPI, …
GO:0098588	bounding membrane of organelle	GO_CellularComponent-_11.01.2018_00h00	1.33099e-09	3.70014e-07	10.4563	110	[PXMP4]	[ABCD3, ADAM10, AGPS, ANKFY1, ANXA1, AP2S1, AP3M1, ARFGAP3, ARL3, ARL8B, ATAD1, ATP2C1, ATP6AP1, ATP6V0B, ATP6V0D2, ATP6V1B2, ATP6V1C1, ATP6V1D, ATP6V1E1, B3GNT2, B4GAT1, BAX, BCAP31, BET1, CAT, CCDC115, CCZ1, CD164, CD46, CHMP4B, CLCN5, CLN3, COPA, CSNK1A1, CTNS, CYB5R3, DENND1A, DERL2, DNAJC3, DRAM2, EBAG9, ENPEP, ENPP1, GABARAPL1, GABARAPL2, GALNT1, GALNT3, GNPTAB, GOLGA7, GOLT1B, GOSR1, GPI, …	0.909091	99.0909	[ABCD3, ADAM10, AGPS, ANKFY1, ANXA1, AP2S1, AP3M1, ARFGAP3, ARL3, ARL8B, ATAD1, ATP2C1, ATP6AP1, ATP6V0B, ATP6V0D2, ATP6V1B2, ATP6V1C1, ATP6V1D, ATP6V1E1, B3GNT2, B4GAT1, BAX, BCAP31, BET1, CAT, CCDC115, CCZ1, CD164, CD46, CHMP4B, CLCN5, CLN3, COPA, CSNK1A1, CTNS, CYB5R3, DENND1A, DERL2, DNAJC3, DRAM2, EBAG9, ENPEP, ENPP1, GABARAPL1, GABARAPL2, GALNT1, GALNT3, GNPTAB, GOLGA7, GOLT1B, GOSR1, GPI, …
GO:0005783	endoplasmic reticulum	GO_CellularComponent-_11.01.2018_00h00	2.01965e-08	5.47325e-06	10.0564	107	[]	[ACO1, ADAM10, ALG5, ALG6, ARHGAP5, ARMC10, ATP11B, ATP2A2, ATP6AP1, ATXN3, BAX, BCAP31, CAMLG, CAPN2, CCDC115, CEPT1, CERS2, CERS5, CIB1, CLDN8, CNBP, CNIH4, CYB5R3, CYP2S1, DEGS1, DERL2, DNAJB14, DNAJC10, DNAJC3, DPM1, DPM2, EI24, EMC4, EMC7, GABARAPL1, GANAB, GOLT1B, HACD2, HACD3, HSD3B1, INSIG2, KDELR2, LARS, LNPK, LPCAT3, LPCAT4, LSG1, MOSPD1, MTDH, NCSTN, NDFIP2, NPC1, NPC2, NPLOC4, OSBPL3,…	0	100	[ACO1, ADAM10, ALG5, ALG6, ARHGAP5, ARMC10, ATP11B, ATP2A2, ATP6AP1, ATXN3, BAX, BCAP31, CAMLG, CAPN2, CCDC115, CEPT1, CERS2, CERS5, CIB1, CLDN8, CNBP, CNIH4, CYB5R3, CYP2S1, DEGS1, DERL2, DNAJB14, DNAJC10, DNAJC3, DPM1, DPM2, EI24, EMC4, EMC7, GABARAPL1, GANAB, GOLT1B, HACD2, HACD3, HSD3B1, INSIG2, KDELR2, LARS, LNPK, LPCAT3, LPCAT4, LSG1, MOSPD1, MTDH, NCSTN, NDFIP2, NPC1, NPC2, NPLOC4, OSBPL3,…
GO:0005783	endoplasmic reticulum	GO_CellularComponent-_11.01.2018_00h00	2.01965e-08	5.47325e-06	10.0564	107	[]	[ACO1, ADAM10, ALG5, ALG6, ARHGAP5, ARMC10, ATP11B, ATP2A2, ATP6AP1, ATXN3, BAX, BCAP31, CAMLG, CAPN2, CCDC115, CEPT1, CERS2, CERS5, CIB1, CLDN8, CNBP, CNIH4, CYB5R3, CYP2S1, DEGS1, DERL2, DNAJB14, DNAJC10, DNAJC3, DPM1, DPM2, EI24, EMC4, EMC7, GABARAPL1, GANAB, GOLT1B, HACD2, HACD3, HSD3B1, INSIG2, KDELR2, LARS, LNPK, LPCAT3, LPCAT4, LSG1, MOSPD1, MTDH, NCSTN, NDFIP2, NPC1, NPC2, NPLOC4, OSBPL3,…	0	100	[ACO1, ADAM10, ALG5, ALG6, ARHGAP5, ARMC10, ATP11B, ATP2A2, ATP6AP1, ATXN3, BAX, BCAP31, CAMLG, CAPN2, CCDC115, CEPT1, CERS2, CERS5, CIB1, CLDN8, CNBP, CNIH4, CYB5R3, CYP2S1, DEGS1, DERL2, DNAJB14, DNAJC10, DNAJC3, DPM1, DPM2, EI24, EMC4, EMC7, GABARAPL1, GANAB, GOLT1B, HACD2, HACD3, HSD3B1, INSIG2, KDELR2, LARS, LNPK, LPCAT3, LPCAT4, LSG1, MOSPD1, MTDH, NCSTN, NDFIP2, NPC1, NPC2, NPLOC4, OSBPL3,…
GO:0031984	organelle subcompartment	GO_CellularComponent-_11.01.2018_00h00	2.30961e-08	6.21286e-06	10.4167	95	[]	[ADAM10, ALG5, ALG6, ARFGAP3, ARL3, ATP2A2, ATP2C1, ATP6AP1, ATXN3, B3GNT2, B4GAT1, BAX, BCAP31, BET1, CCDC115, CEPT1, CERS2, COPA, CSNK1A1, CYB5R3, DEGS1, DERL2, DNAJB14, DNAJC3, DPM1, DPM2, EBAG9, EMC4, EMC7, GABARAPL2, GALNT1, GALNT3, GNPTAB, GOLGA7, GOLT1B, GOSR1, HACD2, HACD3, HSD3B1, INSIG2, KDELR2, LNPK, LPCAT3, MGAT4A, MOSPD1, MTDH, NPLOC4, OPTN, PDCD6, PI4K2A, PIGF, PIGM, PLP2, RAB18, RA…	0	100	[ADAM10, ALG5, ALG6, ARFGAP3, ARL3, ATP2A2, ATP2C1, ATP6AP1, ATXN3, B3GNT2, B4GAT1, BAX, BCAP31, BET1, CCDC115, CEPT1, CERS2, COPA, CSNK1A1, CYB5R3, DEGS1, DERL2, DNAJB14, DNAJC3, DPM1, DPM2, EBAG9, EMC4, EMC7, GABARAPL2, GALNT1, GALNT3, GNPTAB, GOLGA7, GOLT1B, GOSR1, HACD2, HACD3, HSD3B1, INSIG2, KDELR2, LNPK, LPCAT3, MGAT4A, MOSPD1, MTDH, NPLOC4, OPTN, PDCD6, PI4K2A, PIGF, PIGM, PLP2, RAB18, RA…
GO:0044451	nucleoplasm part	GO_CellularComponent-_11.01.2018_00h00	3.55651e-08	9.53145e-06	10.4377	93	[SETBP1]	[ACTN4, AFF1, ALKBH5, ANGEL2, ARHGAP18, ARIH1, ARRB1, ATF7IP, ATXN2L, BARD1, CBLL1, CCNT1, CDK7, CENPI, CENPS, CENPX, CHAMP1, CSNK1A1, DUSP11, EED, EIF3E, ELOB, ELOC, ETV3, GADD45A, GEMIN2, GNL3, GTF2B, GTF2H1, GTF2H5, HAUS6, HDAC2, HIF1A, ING2, INTS6, KLHDC2, LARS, LEO1, LSG1, MBIP, MED1, MED16, MED27, MTDH, MTF2, MYO1C, NHP2, NIPBL, NSMCE4A, ORC3, PCNA, PHAX, PHF12, PIAS1, PLRG1, POLR2A, POLR3K…	1.07527	98.9247	[ACTN4, AFF1, ALKBH5, ANGEL2, ARHGAP18, ARIH1, ARRB1, ATF7IP, ATXN2L, BARD1, CBLL1, CCNT1, CDK7, CENPI, CENPS, CENPX, CHAMP1, CSNK1A1, DUSP11, EED, EIF3E, ELOB, ELOC, ETV3, GADD45A, GEMIN2, GNL3, GTF2B, GTF2H1, GTF2H5, HAUS6, HDAC2, HIF1A, ING2, INTS6, KLHDC2, LARS, LEO1, LSG1, MBIP, MED1, MED16, MED27, MTDH, MTF2, MYO1C, NHP2, NIPBL, NSMCE4A, ORC3, PCNA, PHAX, PHF12, PIAS1, PLRG1, POLR2A, POLR3K…
GO:0005694	chromosome	GO_CellularComponent-_11.01.2018_00h00	1.12861e-08	3.08112e-06	10.9046	88	[SYCE1]	[ARRB1, BCAS3, CAPN2, CDK1, CENPA, CENPI, CENPS, CENPU, CENPX, CHAMP1, CHEK1, CITED2, CSNK1A1, CTNNB1, DCK, DCTN3, DCTN6, DNMT3A, EED, ETV3, GAR1, GATA3, GATAD2B, HDAC2, HELLS, HIST2H2AB, HMGN2, ING2, KIF18A, KIF2C, KNTC1, LOC782601, MCMBP, MIS18A, MYBL2, NCAPG, NCOA1, NEDD4L, NFE2L2, NHP2, NIFK, NIPBL, NSMCE4A, NUP160, NUP37, ORC3, ORC4, PCNA, PDS5A, PDS5B, PHF12, PLK1, PLRG1, POGZ, POLR2A, PPP1…	1.13636	98.8636	[ARRB1, BCAS3, CAPN2, CDK1, CENPA, CENPI, CENPS, CENPU, CENPX, CHAMP1, CHEK1, CITED2, CSNK1A1, CTNNB1, DCK, DCTN3, DCTN6, DNMT3A, EED, ETV3, GAR1, GATA3, GATAD2B, HDAC2, HELLS, HIST2H2AB, HMGN2, ING2, KIF18A, KIF2C, KNTC1, LOC782601, MCMBP, MIS18A, MYBL2, NCAPG, NCOA1, NEDD4L, NFE2L2, NHP2, NIFK, NIPBL, NSMCE4A, NUP160, NUP37, ORC3, ORC4, PCNA, PDS5A, PDS5B, PHF12, PLK1, PLRG1, POGZ, POLR2A, PPP1…
GO:0044427	chromosomal part	GO_CellularComponent-_11.01.2018_00h00	2.11156e-09	5.82789e-07	11.4598	84	[SYCE1]	[ARRB1, BCAS3, CAPN2, CDK1, CENPA, CENPI, CENPS, CENPU, CENPX, CHAMP1, CHEK1, CITED2, CSNK1A1, CTNNB1, DCK, DCTN3, DCTN6, DNMT3A, EED, ETV3, GAR1, GATA3, GATAD2B, HDAC2, HELLS, HIST2H2AB, HMGN2, ING2, KIF18A, KIF2C, KNTC1, LOC782601, MCMBP, MIS18A, MYBL2, NCAPG, NCOA1, NEDD4L, NFE2L2, NHP2, NIPBL, NSMCE4A, NUP160, NUP37, ORC3, ORC4, PCNA, PDS5A, PDS5B, PHF12, PLK1, PLRG1, POGZ, POLR2A, PPP1CC, PP…	1.19048	98.8095	[ARRB1, BCAS3, CAPN2, CDK1, CENPA, CENPI, CENPS, CENPU, CENPX, CHAMP1, CHEK1, CITED2, CSNK1A1, CTNNB1, DCK, DCTN3, DCTN6, DNMT3A, EED, ETV3, GAR1, GATA3, GATAD2B, HDAC2, HELLS, HIST2H2AB, HMGN2, ING2, KIF18A, KIF2C, KNTC1, LOC782601, MCMBP, MIS18A, MYBL2, NCAPG, NCOA1, NEDD4L, NFE2L2, NHP2, NIPBL, NSMCE4A, NUP160, NUP37, ORC3, ORC4, PCNA, PDS5A, PDS5B, PHF12, PLK1, PLRG1, POGZ, POLR2A, PPP1CC, PP…
GO:0005730	nucleolus	GO_CellularComponent-_11.01.2018_00h00	7.48513e-06	0.0018638	9.9455	73	[]	[AGPS, ARL14EP, ATXN3, BCAS3, BMS1, BRIX1, CCT5, CDKN2AIPNL, CRIPT, DCTN3, DDX52, DDX6, DUSP11, EIF3L, EXOSC8, FCF1, GAR1, GEMIN2, GNL3, GTF2H5, ILF2, IPMK, KLF6, LARP4B, LEO1, MAD2L2, MBIP, MED1, MED27, MPHOSPH6, MTDH, MYO1C, NHP2, NIFK, NKRF, NOL10, NOL11, NSUN2, NUP153, ORC4, PCDH1, PDK1, PIK3CB, PLRG1, POLR1E, POLR3K, PPP1CC, RAE1, RCL1, REXO2, RPF2, RPP30, S100A16, SAMD4A, SCAF11, SENP3, SLC…	0	100	[AGPS, ARL14EP, ATXN3, BCAS3, BMS1, BRIX1, CCT5, CDKN2AIPNL, CRIPT, DCTN3, DDX52, DDX6, DUSP11, EIF3L, EXOSC8, FCF1, GAR1, GEMIN2, GNL3, GTF2H5, ILF2, IPMK, KLF6, LARP4B, LEO1, MAD2L2, MBIP, MED1, MED27, MPHOSPH6, MTDH, MYO1C, NHP2, NIFK, NKRF, NOL10, NOL11, NSUN2, NUP153, ORC4, PCDH1, PDK1, PIK3CB, PLRG1, POLR1E, POLR3K, PPP1CC, RAE1, RCL1, REXO2, RPF2, RPP30, S100A16, SAMD4A, SCAF11, SENP3, SLC…
GO:0044432	endoplasmic reticulum part	GO_CellularComponent-_11.01.2018_00h00	2.28204e-08	6.16151e-06	11.6667	70	[]	[ADAM10, ALG5, ALG6, ATP2A2, ATP6AP1, ATXN3, BAX, BCAP31, CAPN2, CCDC115, CEPT1, CERS2, CYB5R3, DEGS1, DERL2, DNAJB14, DNAJC10, DNAJC3, DPM1, DPM2, EMC4, EMC7, GANAB, HACD2, HACD3, HSD3B1, INSIG2, KDELR2, LNPK, LPCAT3, MOSPD1, MTDH, NPLOC4, OSBPL3, PDCD6, PIGF, PIGM, PLP2, RAB18, RAB1A, RNF13, RNF139, RPN2, RTN4, SAMD8, SEC11A, SEC23B, SEC24A, SEC61A2, SERINC1, SERP1, SGK1, SLC35B4, SOAT1, SPCS1,…	0	100	[ADAM10, ALG5, ALG6, ATP2A2, ATP6AP1, ATXN3, BAX, BCAP31, CAPN2, CCDC115, CEPT1, CERS2, CYB5R3, DEGS1, DERL2, DNAJB14, DNAJC10, DNAJC3, DPM1, DPM2, EMC4, EMC7, GANAB, HACD2, HACD3, HSD3B1, INSIG2, KDELR2, LNPK, LPCAT3, MOSPD1, MTDH, NPLOC4, OSBPL3, PDCD6, PIGF, PIGM, PLP2, RAB18, RAB1A, RNF13, RNF139, RPN2, RTN4, SAMD8, SEC11A, SEC23B, SEC24A, SEC61A2, SERINC1, SERP1, SGK1, SLC35B4, SOAT1, SPCS1,…
GO:1990234	transferase complex	GO_CellularComponent-_11.01.2018_00h00	2.87857e-05	0.00708127	9.84848	65	[]	[ANAPC11, ARIH1, ATG3, BARD1, BRAP, BTRC, CCNA2, CCNE2, CCNK, CCNT1, CDC16, CDK1, CDK7, CKS1B, CKS2, DCUN1D5, DPM2, EED, ELOB, ERCC8, GOLGA7, GTF2B, GTF2H1, GTF2H5, HDAC2, INTS6, KBTBD2, LEO1, MAD2L2, MAT2B, MBIP, MTF2, NAA15, NAA50, NIPBL, PDCD6, PIK3CB, PLRG1, POLR1E, POLR2A, POLR3K, PRIM1, RABGGTB, RBBP4, RCHY1, RFWD2, RNF2, RNF7, RPN2, RPRD2, SKP1, SPTLC2, SUZ12, TAF10, TAF13, TRMT6, TRPC4AP,…	0	100	[ANAPC11, ARIH1, ATG3, BARD1, BRAP, BTRC, CCNA2, CCNE2, CCNK, CCNT1, CDC16, CDK1, CDK7, CKS1B, CKS2, DCUN1D5, DPM2, EED, ELOB, ERCC8, GOLGA7, GTF2B, GTF2H1, GTF2H5, HDAC2, INTS6, KBTBD2, LEO1, MAD2L2, MAT2B, MBIP, MTF2, NAA15, NAA50, NIPBL, PDCD6, PIK3CB, PLRG1, POLR1E, POLR2A, POLR3K, PRIM1, RABGGTB, RBBP4, RCHY1, RFWD2, RNF2, RNF7, RPN2, RPRD2, SKP1, SPTLC2, SUZ12, TAF10, TAF13, TRMT6, TRPC4AP,…
GO:0042175	nuclear outer membrane-endoplasmic reticulum membrane network	GO_CellularComponent-_11.01.2018_00h00	1.93517e-07	5.08949e-05	11.5596	63	[]	[ALG5, ALG6, ATP2A2, ATP6AP1, ATXN3, BAX, BCAP31, CCDC115, CEPT1, CERS2, CNEP1R1, CYB5R3, DEGS1, DERL2, DNAJB14, DNAJC3, DPM1, DPM2, EMC4, EMC7, HACD2, HACD3, HSD3B1, INSIG2, KDELR2, LNPK, LPCAT3, MOSPD1, MTDH, NPLOC4, PIGF, PIGM, PLP2, RAB1A, RANBP2, RNF13, RNF139, RPN2, RTN4, SAMD8, SEC11A, SEC23B, SEC24A, SEC61A2, SERINC1, SERP1, SGK1, SLC35B4, SOAT1, SPCS1, SPCS2, SPPL3, SPTLC2, SRI, TEX261, …	0	100	[ALG5, ALG6, ATP2A2, ATP6AP1, ATXN3, BAX, BCAP31, CCDC115, CEPT1, CERS2, CNEP1R1, CYB5R3, DEGS1, DERL2, DNAJB14, DNAJC3, DPM1, DPM2, EMC4, EMC7, HACD2, HACD3, HSD3B1, INSIG2, KDELR2, LNPK, LPCAT3, MOSPD1, MTDH, NPLOC4, PIGF, PIGM, PLP2, RAB1A, RANBP2, RNF13, RNF139, RPN2, RTN4, SAMD8, SEC11A, SEC23B, SEC24A, SEC61A2, SERINC1, SERP1, SGK1, SLC35B4, SOAT1, SPCS1, SPCS2, SPPL3, SPTLC2, SRI, TEX261, …
GO:0098827	endoplasmic reticulum subcompartment	GO_CellularComponent-_11.01.2018_00h00	2.9441e-07	7.71354e-05	11.4815	62	[]	[ALG5, ALG6, ATP2A2, ATP6AP1, ATXN3, BAX, BCAP31, CCDC115, CEPT1, CERS2, CYB5R3, DEGS1, DERL2, DNAJB14, DNAJC3, DPM1, DPM2, EMC4, EMC7, HACD2, HACD3, HSD3B1, INSIG2, KDELR2, LNPK, LPCAT3, MOSPD1, MTDH, NPLOC4, PIGF, PIGM, PLP2, RAB18, RAB1A, RNF13, RNF139, RPN2, RTN4, SAMD8, SEC11A, SEC23B, SEC24A, SEC61A2, SERINC1, SERP1, SGK1, SLC35B4, SOAT1, SPCS1, SPCS2, SPPL3, SPTLC2, SRI, TEX261, TMEM147, T…	0	100	[ALG5, ALG6, ATP2A2, ATP6AP1, ATXN3, BAX, BCAP31, CCDC115, CEPT1, CERS2, CYB5R3, DEGS1, DERL2, DNAJB14, DNAJC3, DPM1, DPM2, EMC4, EMC7, HACD2, HACD3, HSD3B1, INSIG2, KDELR2, LNPK, LPCAT3, MOSPD1, MTDH, NPLOC4, PIGF, PIGM, PLP2, RAB18, RAB1A, RNF13, RNF139, RPN2, RTN4, SAMD8, SEC11A, SEC23B, SEC24A, SEC61A2, SERINC1, SERP1, SGK1, SLC35B4, SOAT1, SPCS1, SPCS2, SPPL3, SPTLC2, SRI, TEX261, TMEM147, T…
GO:0016604	nuclear body	GO_CellularComponent-_11.01.2018_00h00	2.59806e-06	0.000654711	10.8392	62	[SETBP1]	[ACTN4, ALKBH5, ANGEL2, ARHGAP18, ARIH1, ARRB1, ATF7IP, ATXN2L, BARD1, CBLL1, CENPI, CHAMP1, CSNK1A1, DUSP11, EIF3E, GADD45A, GEMIN2, GNL3, GTF2B, HAUS6, HIF1A, KLHDC2, LARS, LSG1, MTDH, MYO1C, NHP2, NSMCE4A, ORC3, PCNA, PHAX, PIAS1, PLRG1, POMP, PPIH, PPP1CC, PPP1R8, PPWD1, PSME4, RNF2, RNPS1, SCAF11, SCNM1, SF3A1, SGK1, SMU1, SNAPC3, SNRPA1, SRSF1, SRSF10, SRSF3, SUMO2, SUZ12, SYF2, TCF20, TERF…	1.6129	98.3871	[ACTN4, ALKBH5, ANGEL2, ARHGAP18, ARIH1, ARRB1, ATF7IP, ATXN2L, BARD1, CBLL1, CENPI, CHAMP1, CSNK1A1, DUSP11, EIF3E, GADD45A, GEMIN2, GNL3, GTF2B, HAUS6, HIF1A, KLHDC2, LARS, LSG1, MTDH, MYO1C, NHP2, NSMCE4A, ORC3, PCNA, PHAX, PIAS1, PLRG1, POMP, PPIH, PPP1CC, PPP1R8, PPWD1, PSME4, RNF2, RNPS1, SCAF11, SCNM1, SETBP1, SF3A1, SGK1, SMU1, SNAPC3, SNRPA1, SRSF1, SRSF10, SRSF3, SUMO2, SUZ12, SYF2, TCF…
GO:0005789	endoplasmic reticulum membrane	GO_CellularComponent-_11.01.2018_00h00	3.97274e-07	0.000103291	11.4662	61	[]	[ALG5, ALG6, ATP2A2, ATP6AP1, ATXN3, BAX, BCAP31, CCDC115, CEPT1, CERS2, CYB5R3, DEGS1, DERL2, DNAJB14, DNAJC3, DPM1, DPM2, EMC4, EMC7, HACD2, HACD3, HSD3B1, INSIG2, KDELR2, LNPK, LPCAT3, MOSPD1, MTDH, NPLOC4, PIGF, PIGM, PLP2, RAB1A, RNF13, RNF139, RPN2, RTN4, SAMD8, SEC11A, SEC23B, SEC24A, SEC61A2, SERINC1, SERP1, SGK1, SLC35B4, SOAT1, SPCS1, SPCS2, SPPL3, SPTLC2, SRI, TEX261, TMEM147, TMEM189,…	0	100	[ALG5, ALG6, ATP2A2, ATP6AP1, ATXN3, BAX, BCAP31, CCDC115, CEPT1, CERS2, CYB5R3, DEGS1, DERL2, DNAJB14, DNAJC3, DPM1, DPM2, EMC4, EMC7, HACD2, HACD3, HSD3B1, INSIG2, KDELR2, LNPK, LPCAT3, MOSPD1, MTDH, NPLOC4, PIGF, PIGM, PLP2, RAB1A, RNF13, RNF139, RPN2, RTN4, SAMD8, SEC11A, SEC23B, SEC24A, SEC61A2, SERINC1, SERP1, SGK1, SLC35B4, SOAT1, SPCS1, SPCS2, SPPL3, SPTLC2, SRI, TEX261, TMEM147, TMEM189,…
GO:0005773	vacuole	GO_CellularComponent-_11.01.2018_00h00	2.47674e-06	0.000626616	11.5909	51	[]	[ANKFY1, AP3M1, ARL8B, ATP6V0B, ATP6V0D2, ATP6V1B2, ATP6V1C1, ATP6V1D, ATP6V1E1, CAPN2, CCDC115, CCZ1, CD164, CLCN5, CLN3, CTNS, DLD, DRAM2, ENPEP, ENPP1, GABARAPL1, GABARAPL2, GLB1, GUSB, KIT, LAPTM4B, LARS, NCSTN, NPC1, NPC2, PI4K2A, PSAP, RAB2A, RAB5C, RNF13, RRAGA, SEH1L, SLC38A9, SLC44A2, SNAP23, SPPL3, TMBIM1, TMEM165, TMEM59, TMEM63A, TP53INP1, UBA1, USP33, VMP1, VPS35, ZNRF1]	0	100	[ANKFY1, AP3M1, ARL8B, ATP6V0B, ATP6V0D2, ATP6V1B2, ATP6V1C1, ATP6V1D, ATP6V1E1, CAPN2, CCDC115, CCZ1, CD164, CLCN5, CLN3, CTNS, DLD, DRAM2, ENPEP, ENPP1, GABARAPL1, GABARAPL2, GLB1, GUSB, KIT, LAPTM4B, LARS, NCSTN, NPC1, NPC2, PI4K2A, PSAP, RAB2A, RAB5C, RNF13, RRAGA, SEH1L, SLC38A9, SLC44A2, SNAP23, SPPL3, TMBIM1, TMEM165, TMEM59, TMEM63A, TP53INP1, UBA1, USP33, VMP1, VPS35, ZNRF1]
GO:0000323	lytic vacuole	GO_CellularComponent-_11.01.2018_00h00	4.3359e-06	0.00108398	12.0548	44	[]	[ANKFY1, AP3M1, ARL8B, ATP6V0D2, ATP6V1B2, ATP6V1C1, ATP6V1D, ATP6V1E1, CAPN2, CCDC115, CCZ1, CD164, CLCN5, CLN3, CTNS, DRAM2, ENPEP, ENPP1, GLB1, GUSB, KIT, LAPTM4B, LARS, NCSTN, NPC1, NPC2, PI4K2A, PSAP, RAB2A, RAB5C, RNF13, RRAGA, SEH1L, SLC38A9, SLC44A2, SNAP23, SPPL3, TMBIM1, TMEM165, TMEM59, TMEM63A, UBA1, VPS35, ZNRF1]	0	100	[ANKFY1, AP3M1, ARL8B, ATP6V0D2, ATP6V1B2, ATP6V1C1, ATP6V1D, ATP6V1E1, CAPN2, CCDC115, CCZ1, CD164, CLCN5, CLN3, CTNS, DRAM2, ENPEP, ENPP1, GLB1, GUSB, KIT, LAPTM4B, LARS, NCSTN, NPC1, NPC2, PI4K2A, PSAP, RAB2A, RAB5C, RNF13, RRAGA, SEH1L, SLC38A9, SLC44A2, SNAP23, SPPL3, TMBIM1, TMEM165, TMEM59, TMEM63A, UBA1, VPS35, ZNRF1]
GO:0005764	lysosome	GO_CellularComponent-_11.01.2018_00h00	4.3359e-06	0.00108398	12.0548	44	[]	[ANKFY1, AP3M1, ARL8B, ATP6V0D2, ATP6V1B2, ATP6V1C1, ATP6V1D, ATP6V1E1, CAPN2, CCDC115, CCZ1, CD164, CLCN5, CLN3, CTNS, DRAM2, ENPEP, ENPP1, GLB1, GUSB, KIT, LAPTM4B, LARS, NCSTN, NPC1, NPC2, PI4K2A, PSAP, RAB2A, RAB5C, RNF13, RRAGA, SEH1L, SLC38A9, SLC44A2, SNAP23, SPPL3, TMBIM1, TMEM165, TMEM59, TMEM63A, UBA1, VPS35, ZNRF1]	0	100	[ANKFY1, AP3M1, ARL8B, ATP6V0D2, ATP6V1B2, ATP6V1C1, ATP6V1D, ATP6V1E1, CAPN2, CCDC115, CCZ1, CD164, CLCN5, CLN3, CTNS, DRAM2, ENPEP, ENPP1, GLB1, GUSB, KIT, LAPTM4B, LARS, NCSTN, NPC1, NPC2, PI4K2A, PSAP, RAB2A, RAB5C, RNF13, RRAGA, SEH1L, SLC38A9, SLC44A2, SNAP23, SPPL3, TMBIM1, TMEM165, TMEM59, TMEM63A, UBA1, VPS35, ZNRF1]
GO:0098687	chromosomal region	GO_CellularComponent-_11.01.2018_00h00	1.86071e-09	5.15417e-07	15.8672	43	[]	[CDK1, CENPA, CENPI, CENPS, CENPU, CENPX, CHAMP1, CSNK1A1, DCTN3, DCTN6, DNMT3A, GAR1, HELLS, KIF18A, KIF2C, KNTC1, MIS18A, NCAPG, NHP2, NSMCE4A, NUP160, NUP37, ORC3, ORC4, PCNA, PLK1, PPP1CC, PPP2CA, PPP2CB, RAD50, RCC2, SEH1L, SKA1, SKA2, SKA3, SPC25, SPDL1, TERF1, TERF2IP, THOC6, TOX4, WRNIP1, ZWILCH]	0	100	[CDK1, CENPA, CENPI, CENPS, CENPU, CENPX, CHAMP1, CSNK1A1, DCTN3, DCTN6, DNMT3A, GAR1, HELLS, KIF18A, KIF2C, KNTC1, MIS18A, NCAPG, NHP2, NSMCE4A, NUP160, NUP37, ORC3, ORC4, PCNA, PLK1, PPP1CC, PPP2CA, PPP2CB, RAD50, RCC2, SEH1L, SKA1, SKA2, SKA3, SPC25, SPDL1, TERF1, TERF2IP, THOC6, TOX4, WRNIP1, ZWILCH]
GO:0005635	nuclear envelope	GO_CellularComponent-_11.01.2018_00h00	1.02583e-06	0.000263639	13.141	41	[]	[BAX, BRAP, CERS2, CHMP4B, CNEP1R1, CSE1L, DNAJB14, DNAJC2, HACD3, IPO7, KLHDC2, KPNA6, MYO1C, NEMP1, NPC1, NUP153, NUP155, NUP160, NUP37, NUP58, OSBPL3, PGRMC2, PLRG1, PRPF38A, RAE1, RANBP2, RNF13, RTN4, SDCBP, SEH1L, SH3BGRL2, SLC30A1, TERF2IP, TMEM33, TNKS2, TNPO2, TXLNG, TXNL4A, UNC50, XPO7, YEATS4]	0	100	[BAX, BRAP, CERS2, CHMP4B, CNEP1R1, CSE1L, DNAJB14, DNAJC2, HACD3, IPO7, KLHDC2, KPNA6, MYO1C, NEMP1, NPC1, NUP153, NUP155, NUP160, NUP37, NUP58, OSBPL3, PGRMC2, PLRG1, PRPF38A, RAE1, RANBP2, RNF13, RTN4, SDCBP, SEH1L, SH3BGRL2, SLC30A1, TERF2IP, TMEM33, TNKS2, TNPO2, TXLNG, TXNL4A, UNC50, XPO7, YEATS4]
GO:0000139	Golgi membrane	GO_CellularComponent-_11.01.2018_00h00	4.10962e-05	0.00990419	11.747	39	[]	[ADAM10, ARFGAP3, ARL3, ATP2C1, B3GNT2, B4GAT1, BCAP31, BET1, COPA, CSNK1A1, EBAG9, GABARAPL2, GALNT1, GALNT3, GNPTAB, GOLGA7, GOLT1B, GOSR1, MGAT4A, MOSPD1, PDCD6, RAB1A, RNF13, ROCK1, SAMD8, SEC24A, SERINC3, SLC35A3, SLC35A4, SLC35B4, ST6GALNAC2, TEX261, TMEM165, TMEM167B, TMEM59, UNC50, YIF1A, YIPF6, ZDHHC13]	0	100	[ADAM10, ARFGAP3, ARL3, ATP2C1, B3GNT2, B4GAT1, BCAP31, BET1, COPA, CSNK1A1, EBAG9, GABARAPL2, GALNT1, GALNT3, GNPTAB, GOLGA7, GOLT1B, GOSR1, MGAT4A, MOSPD1, PDCD6, RAB1A, RNF13, ROCK1, SAMD8, SEC24A, SERINC3, SLC35A3, SLC35A4, SLC35B4, ST6GALNAC2, TEX261, TMEM165, TMEM167B, TMEM59, UNC50, YIF1A, YIPF6, ZDHHC13]
GO:0044437	vacuolar part	GO_CellularComponent-_11.01.2018_00h00	3.71342e-08	9.91484e-06	15.1751	39	[]	[ANKFY1, AP3M1, ARL8B, ATP6V0B, ATP6V0D2, ATP6V1B2, ATP6V1C1, ATP6V1D, ATP6V1E1, CCDC115, CCZ1, CD164, CLCN5, CLN3, CTNS, DLD, DRAM2, ENPEP, ENPP1, GABARAPL1, GABARAPL2, LAPTM4B, NCSTN, NPC1, PI4K2A, RAB2A, RAB5C, RNF13, RRAGA, SEH1L, SLC44A2, SPPL3, TMBIM1, TMEM165, TMEM59, TMEM63A, UBA1, VMP1, VPS35]	0	100	[ANKFY1, AP3M1, ARL8B, ATP6V0B, ATP6V0D2, ATP6V1B2, ATP6V1C1, ATP6V1D, ATP6V1E1, CCDC115, CCZ1, CD164, CLCN5, CLN3, CTNS, DLD, DRAM2, ENPEP, ENPP1, GABARAPL1, GABARAPL2, LAPTM4B, NCSTN, NPC1, PI4K2A, RAB2A, RAB5C, RNF13, RRAGA, SEH1L, SLC44A2, SPPL3, TMBIM1, TMEM165, TMEM59, TMEM63A, UBA1, VMP1, VPS35]
GO:0000139	Golgi membrane	GO_CellularComponent-_11.01.2018_00h00	4.10962e-05	0.00990419	11.747	39	[]	[ADAM10, ARFGAP3, ARL3, ATP2C1, B3GNT2, B4GAT1, BCAP31, BET1, COPA, CSNK1A1, EBAG9, GABARAPL2, GALNT1, GALNT3, GNPTAB, GOLGA7, GOLT1B, GOSR1, MGAT4A, MOSPD1, PDCD6, RAB1A, RNF13, ROCK1, SAMD8, SEC24A, SERINC3, SLC35A3, SLC35A4, SLC35B4, ST6GALNAC2, TEX261, TMEM165, TMEM167B, TMEM59, UNC50, YIF1A, YIPF6, ZDHHC13]	0	100	[ADAM10, ARFGAP3, ARL3, ATP2C1, B3GNT2, B4GAT1, BCAP31, BET1, COPA, CSNK1A1, EBAG9, GABARAPL2, GALNT1, GALNT3, GNPTAB, GOLGA7, GOLT1B, GOSR1, MGAT4A, MOSPD1, PDCD6, RAB1A, RNF13, ROCK1, SAMD8, SEC24A, SERINC3, SLC35A3, SLC35A4, SLC35B4, ST6GALNAC2, TEX261, TMEM165, TMEM167B, TMEM59, UNC50, YIF1A, YIPF6, ZDHHC13]
GO:0005774	vacuolar membrane	GO_CellularComponent-_11.01.2018_00h00	5.30946e-08	1.41232e-05	15.2	38	[]	[ANKFY1, AP3M1, ARL8B, ATP6V0B, ATP6V0D2, ATP6V1B2, ATP6V1C1, ATP6V1D, ATP6V1E1, CCDC115, CCZ1, CD164, CLCN5, CLN3, CTNS, DRAM2, ENPEP, ENPP1, GABARAPL1, GABARAPL2, LAPTM4B, NCSTN, NPC1, PI4K2A, RAB2A, RAB5C, RNF13, RRAGA, SEH1L, SLC44A2, SPPL3, TMBIM1, TMEM165, TMEM59, TMEM63A, UBA1, VMP1, VPS35]	0	100	[ANKFY1, AP3M1, ARL8B, ATP6V0B, ATP6V0D2, ATP6V1B2, ATP6V1C1, ATP6V1D, ATP6V1E1, CCDC115, CCZ1, CD164, CLCN5, CLN3, CTNS, DRAM2, ENPEP, ENPP1, GABARAPL1, GABARAPL2, LAPTM4B, NCSTN, NPC1, PI4K2A, RAB2A, RAB5C, RNF13, RRAGA, SEH1L, SLC44A2, SPPL3, TMBIM1, TMEM165, TMEM59, TMEM63A, UBA1, VMP1, VPS35]
GO:0098852	lytic vacuole membrane	GO_CellularComponent-_11.01.2018_00h00	3.22448e-07	8.41588e-05	15.6098	32	[]	[ANKFY1, AP3M1, ARL8B, ATP6V0D2, ATP6V1B2, ATP6V1C1, ATP6V1D, ATP6V1E1, CCZ1, CD164, CLCN5, CLN3, CTNS, DRAM2, ENPEP, ENPP1, LAPTM4B, NCSTN, NPC1, PI4K2A, RAB2A, RAB5C, RNF13, SEH1L, SLC44A2, SPPL3, TMBIM1, TMEM165, TMEM59, TMEM63A, UBA1, VPS35]	0	100	[ANKFY1, AP3M1, ARL8B, ATP6V0D2, ATP6V1B2, ATP6V1C1, ATP6V1D, ATP6V1E1, CCZ1, CD164, CLCN5, CLN3, CTNS, DRAM2, ENPEP, ENPP1, LAPTM4B, NCSTN, NPC1, PI4K2A, RAB2A, RAB5C, RNF13, SEH1L, SLC44A2, SPPL3, TMBIM1, TMEM165, TMEM59, TMEM63A, UBA1, VPS35]
GO:0005765	lysosomal membrane	GO_CellularComponent-_11.01.2018_00h00	3.22448e-07	8.41588e-05	15.6098	32	[]	[ANKFY1, AP3M1, ARL8B, ATP6V0D2, ATP6V1B2, ATP6V1C1, ATP6V1D, ATP6V1E1, CCZ1, CD164, CLCN5, CLN3, CTNS, DRAM2, ENPEP, ENPP1, LAPTM4B, NCSTN, NPC1, PI4K2A, RAB2A, RAB5C, RNF13, SEH1L, SLC44A2, SPPL3, TMBIM1, TMEM165, TMEM59, TMEM63A, UBA1, VPS35]	0	100	[ANKFY1, AP3M1, ARL8B, ATP6V0D2, ATP6V1B2, ATP6V1C1, ATP6V1D, ATP6V1E1, CCZ1, CD164, CLCN5, CLN3, CTNS, DRAM2, ENPEP, ENPP1, LAPTM4B, NCSTN, NPC1, PI4K2A, RAB2A, RAB5C, RNF13, SEH1L, SLC44A2, SPPL3, TMBIM1, TMEM165, TMEM59, TMEM63A, UBA1, VPS35]
GO:0005819	spindle	GO_CellularComponent-_11.01.2018_00h00	3.63785e-05	0.00883998	12.8631	31	[]	[ARL3, ARL8B, CDC16, CDC42, CDK1, CHAMP1, CTNNB1, DCTN3, DLGAP5, ECT2, FAM83D, FBXO5, HAUS1, KIF18A, KIF20A, KNTC1, LATS1, MAD2L2, MAPK1, MMS19, PLK1, POLB, PPP2CA, PPP2CB, RAE1, RCC2, SKA1, SKA2, SKA3, SPDL1, TBL1X]	0	100	[ARL3, ARL8B, CDC16, CDC42, CDK1, CHAMP1, CTNNB1, DCTN3, DLGAP5, ECT2, FAM83D, FBXO5, HAUS1, KIF18A, KIF20A, KNTC1, LATS1, MAD2L2, MAPK1, MMS19, PLK1, POLB, PPP2CA, PPP2CB, RAE1, RCC2, SKA1, SKA2, SKA3, SPDL1, TBL1X]
GO:0000775	chromosome, centromeric region	GO_CellularComponent-_11.01.2018_00h00	9.58094e-09	2.62518e-06	18.8679	30	[]	[CENPA, CENPI, CENPS, CENPU, CENPX, CHAMP1, CSNK1A1, DCTN3, DCTN6, DNMT3A, HELLS, KIF18A, KIF2C, KNTC1, MIS18A, NCAPG, NUP160, NUP37, PLK1, PPP1CC, PPP2CA, PPP2CB, RCC2, SEH1L, SKA1, SKA2, SKA3, SPC25, SPDL1, ZWILCH]	0	100	[CENPA, CENPI, CENPS, CENPU, CENPX, CHAMP1, CSNK1A1, DCTN3, DCTN6, DNMT3A, HELLS, KIF18A, KIF2C, KNTC1, MIS18A, NCAPG, NUP160, NUP37, PLK1, PPP1CC, PPP2CA, PPP2CB, RCC2, SEH1L, SKA1, SKA2, SKA3, SPC25, SPDL1, ZWILCH]
GO:0000793	condensed chromosome	GO_CellularComponent-_11.01.2018_00h00	7.69511e-06	0.00190839	15.7895	24	[SYCE1]	[CENPA, CENPS, CENPU, CENPX, CHAMP1, CSNK1A1, DCTN3, DCTN6, NCAPG, NIFK, NSMCE4A, PLK1, PPP1CC, RAD50, SEH1L, SKA1, SKA2, SKA3, SPC25, SPDL1, TOP2A, TOPBP1, ZWILCH]	4.16667	95.8333	[CENPA, CENPS, CENPU, CENPX, CHAMP1, CSNK1A1, DCTN3, DCTN6, NCAPG, NIFK, NSMCE4A, PLK1, PPP1CC, RAD50, SEH1L, SKA1, SKA2, SKA3, SPC25, SPDL1, SYCE1, TOP2A, TOPBP1, ZWILCH]
GO:0000776	kinetochore	GO_CellularComponent-_11.01.2018_00h00	1.68105e-07	4.43796e-05	20	23	[]	[CENPA, CENPI, CENPS, CENPU, CENPX, CHAMP1, CSNK1A1, DCTN3, DCTN6, KIF18A, KIF2C, KNTC1, NUP160, NUP37, PLK1, PPP1CC, SEH1L, SKA1, SKA2, SKA3, SPC25, SPDL1, ZWILCH]	0	100	[CENPA, CENPI, CENPS, CENPU, CENPX, CHAMP1, CSNK1A1, DCTN3, DCTN6, KIF18A, KIF2C, KNTC1, NUP160, NUP37, PLK1, PPP1CC, SEH1L, SKA1, SKA2, SKA3, SPC25, SPDL1, ZWILCH]
GO:0000779	condensed chromosome, centromeric region	GO_CellularComponent-_11.01.2018_00h00	6.74068e-08	1.78628e-05	25.7143	18	[]	[CENPA, CENPS, CENPU, CENPX, CHAMP1, CSNK1A1, DCTN3, DCTN6, NCAPG, PLK1, PPP1CC, SEH1L, SKA1, SKA2, SKA3, SPC25, SPDL1, ZWILCH]	0	100	[CENPA, CENPS, CENPU, CENPX, CHAMP1, CSNK1A1, DCTN3, DCTN6, NCAPG, PLK1, PPP1CC, SEH1L, SKA1, SKA2, SKA3, SPC25, SPDL1, ZWILCH]
GO:0000777	condensed chromosome kinetochore	GO_CellularComponent-_11.01.2018_00h00	1.8538e-08	5.04233e-06	29.3103	17	[]	[CENPA, CENPS, CENPU, CENPX, CHAMP1, CSNK1A1, DCTN3, DCTN6, PLK1, PPP1CC, SEH1L, SKA1, SKA2, SKA3, SPC25, SPDL1, ZWILCH]	0	100	[CENPA, CENPS, CENPU, CENPX, CHAMP1, CSNK1A1, DCTN3, DCTN6, PLK1, PPP1CC, SEH1L, SKA1, SKA2, SKA3, SPC25, SPDL1, ZWILCH]
GO:1905368	peptidase complex	GO_CellularComponent-_11.01.2018_00h00	3.22769e-05	0.00790784	19.4805	15	[]	[PSMA1, PSMA6, PSMB2, PSMC5, PSMC6, PSMD1, PSMD11, PSMD12, PSMD4, PSME4, PSMG2, SEC11A, SPCS1, SPCS2, UCHL5]	0	100	[PSMA1, PSMA6, PSMB2, PSMC5, PSMC6, PSMD1, PSMD11, PSMD12, PSMD4, PSME4, PSMG2, SEC11A, SPCS1, SPCS2, UCHL5]
GO:0005643	nuclear pore	GO_CellularComponent-_11.01.2018_00h00	3.41551e-05	0.00833384	23.0769	12	[]	[KPNA6, MYO1C, NUP153, NUP155, NUP160, NUP37, NUP58, RAE1, RANBP2, SEH1L, TMEM33, XPO7]	0	100	[KPNA6, MYO1C, NUP153, NUP155, NUP160, NUP37, NUP58, RAE1, RANBP2, SEH1L, TMEM33, XPO7]
GO:0000502	proteasome complex	GO_CellularComponent-_11.01.2018_00h00	0.00010683	0.0144256	20.6897	12	[]	[PSMA1, PSMA6, PSMB2, PSMC5, PSMC6, PSMD1, PSMD11, PSMD12, PSMD4, PSME4, PSMG2, UCHL5]	0	100	[PSMA1, PSMA6, PSMB2, PSMC5, PSMC6, PSMD1, PSMD11, PSMD12, PSMD4, PSME4, PSMG2, UCHL5]
GO:1905369	endopeptidase complex	GO_CellularComponent-_11.01.2018_00h00	0.000127084	0.0101188	20.339	12	[]	[PSMA1, PSMA6, PSMB2, PSMC5, PSMC6, PSMD1, PSMD11, PSMD12, PSMD4, PSME4, PSMG2, UCHL5]	0	100	[PSMA1, PSMA6, PSMB2, PSMC5, PSMC6, PSMD1, PSMD11, PSMD12, PSMD4, PSME4, PSMG2, UCHL5]
GO:0005876	spindle microtubule	GO_CellularComponent-_11.01.2018_00h00	4.08004e-05	0.00987369	24.4444	11	[]	[ARL3, CDC16, CDK1, KIF18A, KNTC1, PLK1, POLB, SKA1, SKA2, SKA3, TBL1X]	0	100	[ARL3, CDC16, CDK1, KIF18A, KNTC1, PLK1, POLB, SKA1, SKA2, SKA3, TBL1X]
GO:0031143	pseudopodium	GO_CellularComponent-_11.01.2018_00h00	6.91861e-05	0.0145355	55.5556	5	[]	[ACTN4, ARRB1, CAPN2, F2RL1, MAPK1]	0	100	[ACTN4, ARRB1, CAPN2, F2RL1, MAPK1]

## Sheet: Venn A - Biological processes
GOID	GOTerm	Ontology Source	Term PValue	Term PValue Corrected with Bonferroni step down	% Associated Genes	Nr. Genes	Genes upregulated in VITRO	Genes downregulated in VITRO	%Genes upregulated in VITRO	%Genes downregulated in VITRO	Associated Genes Found
GO:0043170	macromolecule metabolic process	GO_BiologicalProcess-_11.01.2018_00h00	3.11573e-06	0.00395075	6.79598	494	[CAVIN3, CLCF1, DCLK3, EGR3, FOXS1, IFNA16, IFNAA, KLK15, LOC618859, MMP1, ONECUT2, PPP1R3F]	[ACO1, ACTC1, ACTN1, ACTN4, ADAM10, ADRB2, AKIRIN2, ALAD, ALG5, ALG6, ALKBH5, ANAPC11, ANGEL2, ANXA1, ARF4, ARIH1, ARRB1, ASCC1, ATAD1, ATF1, ATF7IP, ATG3, ATP6AP1, ATXN3, AZIN1, B3GNT2, B4GAT1, BAG6, BARD1, BAX, BCAP31, BCAS3, BHLHA15, BMPR1A, BMS1, BRAP, BTRC, C1GALT1, CAB39, CAMLG, CAPN2, CAPNS1, CAT, CBLL1, CCDC115, CCNA2, CCNE2, CCNK, CCNT1, CCPG1, CCT4, CCT5, CD38, CD46, CD59, CDC123, CDC16…	2.42915	97.5709	[ACO1, ACTC1, ACTN1, ACTN4, ADAM10, ADRB2, AKIRIN2, ALAD, ALG5, ALG6, ALKBH5, ANAPC11, ANGEL2, ANXA1, ARF4, ARIH1, ARRB1, ASCC1, ATAD1, ATF1, ATF7IP, ATG3, ATP6AP1, ATXN3, AZIN1, B3GNT2, B4GAT1, BAG6, BARD1, BAX, BCAP31, BCAS3, BHLHA15, BMPR1A, BMS1, BRAP, BTRC, C1GALT1, CAB39, CAMLG, CAPN2, CAPNS1, CAT, CAVIN3, CBLL1, CCDC115, CCNA2, CCNE2, CCNK, CCNT1, CCPG1, CCT4, CCT5, CD38, CD46, CD59, CDC12…
GO:0044260	cellular macromolecule metabolic process	GO_BiologicalProcess-_11.01.2018_00h00	6.88842e-08	8.78963e-05	7.03887	469	[CAVIN3, CLCF1, DCLK3, EGR3, FOXS1, IFNA16, IFNAA, LOC618859, ONECUT2, PPP1R3F]	[ACO1, ACTN1, ACTN4, ADAM10, ADRB2, AKIRIN2, ALAD, ALG5, ALG6, ALKBH5, ANAPC11, ANGEL2, ANXA1, ARF4, ARIH1, ARRB1, ASCC1, ATAD1, ATF1, ATF7IP, ATG3, ATP6AP1, ATXN3, B3GNT2, B4GAT1, BAG6, BARD1, BAX, BCAP31, BCAS3, BHLHA15, BMPR1A, BMS1, BRAP, BTRC, C1GALT1, CAB39, CAMLG, CAPN2, CAT, CBLL1, CCDC115, CCNA2, CCNE2, CCNK, CCNT1, CCPG1, CCT4, CCT5, CD38, CD59, CDC123, CDC16, CDC25A, CDC40, CDK1, CDK7,…	2.1322	97.8678	[ACO1, ACTN1, ACTN4, ADAM10, ADRB2, AKIRIN2, ALAD, ALG5, ALG6, ALKBH5, ANAPC11, ANGEL2, ANXA1, ARF4, ARIH1, ARRB1, ASCC1, ATAD1, ATF1, ATF7IP, ATG3, ATP6AP1, ATXN3, B3GNT2, B4GAT1, BAG6, BARD1, BAX, BCAP31, BCAS3, BHLHA15, BMPR1A, BMS1, BRAP, BTRC, C1GALT1, CAB39, CAMLG, CAPN2, CAT, CAVIN3, CBLL1, CCDC115, CCNA2, CCNE2, CCNK, CCNT1, CCPG1, CCT4, CCT5, CD38, CD59, CDC123, CDC16, CDC25A, CDC40, CDK…
GO:1901564	organonitrogen compound metabolic process	GO_BiologicalProcess-_11.01.2018_00h00	5.60804e-06	0.00708295	7.08167	372	[CAVIN3, CLCF1, DCLK3, GSTT2, IFNA16, IFNAA, KLK15, LOC618859, MMP1]	[AASS, ACO1, ADAM10, ADK, ADRB2, ADSL, AK3, ALAD, ALAS1, ALG5, ALG6, AMD1, ANAPC11, ANXA1, ARF4, ARG2, ARIH1, ARRB1, ASL, ASNS, ATG3, ATP6AP1, ATP6V1B2, ATXN3, AZIN1, B3GNT2, B4GALT6, B4GAT1, BAG6, BARD1, BAX, BCAP31, BMPR1A, BRAP, BTRC, C1GALT1, CAB39, CAP1, CAPN2, CAPNS1, CAT, CBLL1, CCDC115, CCNA2, CCNE2, CCNK, CCNT1, CD46, CD59, CDC123, CDC16, CDC25A, CDK1, CDK7, CEBPG, CEPT1, CERS2, CERS5, C…	2.41935	97.5806	[AASS, ACO1, ADAM10, ADK, ADRB2, ADSL, AK3, ALAD, ALAS1, ALG5, ALG6, AMD1, ANAPC11, ANXA1, ARF4, ARG2, ARIH1, ARRB1, ASL, ASNS, ATG3, ATP6AP1, ATP6V1B2, ATXN3, AZIN1, B3GNT2, B4GALT6, B4GAT1, BAG6, BARD1, BAX, BCAP31, BMPR1A, BRAP, BTRC, C1GALT1, CAB39, CAP1, CAPN2, CAPNS1, CAT, CAVIN3, CBLL1, CCDC115, CCNA2, CCNE2, CCNK, CCNT1, CD46, CD59, CDC123, CDC16, CDC25A, CDK1, CDK7, CEBPG, CEPT1, CERS2, …
GO:0034641	cellular nitrogen compound metabolic process	GO_BiologicalProcess-_11.01.2018_00h00	1.04298e-06	0.00132563	7.25113	354	[CLCF1, EGR3, FOXS1, GSTT2, ONECUT2]	[ACO1, ACTN1, ACTN4, ADK, ADRB2, ADSL, AK3, AKIRIN2, ALAD, ALAS1, ALKBH5, AMD1, ANGEL2, ARF4, ARG2, ARRB1, ASCC1, ASL, ASNS, ATF1, ATF7IP, ATP6V1B2, AZIN1, B4GALT6, BAX, BCAS3, BHLHA15, BMPR1A, BMS1, BTRC, CAP1, CAT, CCNA2, CCNE2, CCNK, CCNT1, CCPG1, CCT4, CCT5, CD38, CDC123, CDC40, CDK1, CDK7, CEBPG, CEBPZ, CELF1, CENPS, CENPU, CENPX, CERS2, CERS5, CHEK1, CIB1, CITED2, CKS1B, CKS2, CNBP, COMMD6,…	1.41243	98.5876	[ACO1, ACTN1, ACTN4, ADK, ADRB2, ADSL, AK3, AKIRIN2, ALAD, ALAS1, ALKBH5, AMD1, ANGEL2, ARF4, ARG2, ARRB1, ASCC1, ASL, ASNS, ATF1, ATF7IP, ATP6V1B2, AZIN1, B4GALT6, BAX, BCAS3, BHLHA15, BMPR1A, BMS1, BTRC, CAP1, CAT, CCNA2, CCNE2, CCNK, CCNT1, CCPG1, CCT4, CCT5, CD38, CDC123, CDC40, CDK1, CDK7, CEBPG, CEBPZ, CELF1, CENPS, CENPU, CENPX, CERS2, CERS5, CHEK1, CIB1, CITED2, CKS1B, CKS2, CLCF1, CNBP, …
GO:0044267	cellular protein metabolic process	GO_BiologicalProcess-_11.01.2018_00h00	5.16669e-06	0.0065307	7.37163	290	[CAVIN3, CLCF1, DCLK3, IFNA16, IFNAA, LOC618859]	[ACO1, ADAM10, ADRB2, ALAD, ALG5, ALG6, ANAPC11, ANXA1, ARF4, ARIH1, ARRB1, ATG3, ATP6AP1, ATXN3, B3GNT2, B4GAT1, BAG6, BARD1, BAX, BCAP31, BMPR1A, BRAP, BTRC, C1GALT1, CAB39, CAPN2, CBLL1, CCDC115, CCNA2, CCNE2, CCNK, CCNT1, CD59, CDC123, CDC16, CDC25A, CDK1, CDK7, CHEK1, CHMP4B, CIB1, CKS1B, CKS2, CLN3, CNEP1R1, COPS2, COPS4, CORO1C, CSNK1A1, CTDSP2, CTNNB1, CYCS, DAPK1, DARS, DCUN1D5, DDX6, DE…	2.06897	97.931	[ACO1, ADAM10, ADRB2, ALAD, ALG5, ALG6, ANAPC11, ANXA1, ARF4, ARIH1, ARRB1, ATG3, ATP6AP1, ATXN3, B3GNT2, B4GAT1, BAG6, BARD1, BAX, BCAP31, BMPR1A, BRAP, BTRC, C1GALT1, CAB39, CAPN2, CAVIN3, CBLL1, CCDC115, CCNA2, CCNE2, CCNK, CCNT1, CD59, CDC123, CDC16, CDC25A, CDK1, CDK7, CHEK1, CHMP4B, CIB1, CKS1B, CKS2, CLCF1, CLN3, CNEP1R1, COPS2, COPS4, CORO1C, CSNK1A1, CTDSP2, CTNNB1, CYCS, DAPK1, DARS, DC…
GO:0043412	macromolecule modification	GO_BiologicalProcess-_11.01.2018_00h00	3.8461e-05	0.0142686	7.42467	239	[CAVIN3, CLCF1, DCLK3, IFNA16, IFNAA, LOC618859]	[ADAM10, ADRB2, ALG5, ALG6, ALKBH5, ANAPC11, ANXA1, ARF4, ARIH1, ARRB1, ATF7IP, ATG3, ATP6AP1, ATXN3, B3GNT2, B4GAT1, BAG6, BARD1, BAX, BMPR1A, BRAP, BTRC, C1GALT1, CAB39, CBLL1, CCNA2, CCNE2, CCNK, CCNT1, CDC16, CDC25A, CDK1, CDK7, CHEK1, CIB1, CKS1B, CKS2, CLN3, CNEP1R1, COPS2, COPS4, CORO1C, CSNK1A1, CTDSP2, CTNNB1, DAPK1, DCUN1D5, DLC1, DLGAP5, DNAJC10, DNAJC2, DNAJC3, DNMT3A, DPM1, DPM2, DUS…	2.51046	97.4895	[ADAM10, ADRB2, ALG5, ALG6, ALKBH5, ANAPC11, ANXA1, ARF4, ARIH1, ARRB1, ATF7IP, ATG3, ATP6AP1, ATXN3, B3GNT2, B4GAT1, BAG6, BARD1, BAX, BMPR1A, BRAP, BTRC, C1GALT1, CAB39, CAVIN3, CBLL1, CCNA2, CCNE2, CCNK, CCNT1, CDC16, CDC25A, CDK1, CDK7, CHEK1, CIB1, CKS1B, CKS2, CLCF1, CLN3, CNEP1R1, COPS2, COPS4, CORO1C, CSNK1A1, CTDSP2, CTNNB1, DAPK1, DCLK3, DCUN1D5, DLC1, DLGAP5, DNAJC10, DNAJC2, DNAJC3, D…
GO:0008104	protein localization	GO_BiologicalProcess-_11.01.2018_00h00	2.31172e-07	0.000294283	8.64	162	[DCLK3]	[ACTN4, AKAP7, ALKBH5, ANXA1, AP2S1, AP3M1, ARF4, ARFGAP3, ARG2, ARL3, ARL5A, ARRB1, ATG3, ATP6V1D, ATXN3, BAG6, BARD1, BAX, BCAP31, BCAS3, BMPR1A, CCNE2, CCT4, CCT5, CDK1, CEP57, CHAMP1, CHMP4B, CIB1, CLN3, CMTM8, CNEP1R1, CNIH4, COPA, CORO1C, CRIPT, CSE1L, CTNNB1, DERL2, DHX36, DNAJC19, ECT2, F2RL1, FAM83D, FERMT2, GABARAPL2, GATA3, GLUD1, GNL3, GNPTAB, GOLGA7, GOLT1B, GOSR1, GPI, GPN3, HIF1A, …	0.617284	99.3827	[ACTN4, AKAP7, ALKBH5, ANXA1, AP2S1, AP3M1, ARF4, ARFGAP3, ARG2, ARL3, ARL5A, ARRB1, ATG3, ATP6V1D, ATXN3, BAG6, BARD1, BAX, BCAP31, BCAS3, BMPR1A, CCNE2, CCT4, CCT5, CDK1, CEP57, CHAMP1, CHMP4B, CIB1, CLN3, CMTM8, CNEP1R1, CNIH4, COPA, CORO1C, CRIPT, CSE1L, CTNNB1, DCLK3, DERL2, DHX36, DNAJC19, ECT2, F2RL1, FAM83D, FERMT2, GABARAPL2, GATA3, GLUD1, GNL3, GNPTAB, GOLGA7, GOLT1B, GOSR1, GPI, GPN3, …
GO:0071705	nitrogen compound transport	GO_BiologicalProcess-_11.01.2018_00h00	2.58133e-05	0.0124732	8.36502	132	[]	[ACTN4, ALKBH5, ANXA1, AP2S1, AP3M1, AQP3, ARF4, ARFGAP3, ARG2, ARL3, ARRB1, ATG3, AZIN1, BARD1, BCAP31, BCAS3, BMPR1A, CEP57, CHMP4B, CIB1, CLN3, CNIH4, COPA, CSE1L, CTNS, DERL2, DHX36, DNAJC19, ECT2, F2RL1, FLVCR1, GABARAPL2, GATA3, GLUD1, GNPTAB, GOLGA7, GOLT1B, GOSR1, GPI, HIF1A, HIKESHI, HNRNPA2B1, IL18, IPO7, JUP, KDELR2, KIF20A, KPNA6, LARS, LGR4, LIN7C, LMTK2, LOC504861, LSG1, MAGOHB, MCO…	0	100	[ACTN4, ALKBH5, ANXA1, AP2S1, AP3M1, AQP3, ARF4, ARFGAP3, ARG2, ARL3, ARRB1, ATG3, AZIN1, BARD1, BCAP31, BCAS3, BMPR1A, CEP57, CHMP4B, CIB1, CLN3, CNIH4, COPA, CSE1L, CTNS, DERL2, DHX36, DNAJC19, ECT2, F2RL1, FLVCR1, GABARAPL2, GATA3, GLUD1, GNPTAB, GOLGA7, GOLT1B, GOSR1, GPI, HIF1A, HIKESHI, HNRNPA2B1, IL18, IPO7, JUP, KDELR2, KIF20A, KPNA6, LARS, LGR4, LIN7C, LMTK2, LOC504861, LSG1, MAGOHB, MCO…
GO:0044248	cellular catabolic process	GO_BiologicalProcess-_11.01.2018_00h00	3.51328e-06	0.00445132	8.72529	128	[]	[AASS, ABCD3, ADRB2, ALAD, ANAPC11, ANGEL2, ARIH1, ARRB1, ATG3, ATXN3, BAG6, BAX, BCAP31, BCO2, BTRC, CAPN2, CAT, CCDC115, CHMP4B, CLN3, CRYZ, DAPK1, DERL2, DHX36, DIS3, DNAJC10, DNAJC3, DRAM2, DROSHA, ECHDC1, EI24, EIF3E, EIF4G1, ELOC, ENPEP, ENPP1, ERCC8, ESD, EXOSC8, GABARAPL1, GABARAPL2, GLUD1, HIF1A, HNRNPA0, HPRT1, LAPTM4B, LARS, LATS1, MAGOHB, MTDH, NCBP1, NEDD4L, NFE2L2, NPC1, NPLOC4, NUD…	0	100	[AASS, ABCD3, ADRB2, ALAD, ANAPC11, ANGEL2, ARIH1, ARRB1, ATG3, ATXN3, BAG6, BAX, BCAP31, BCO2, BTRC, CAPN2, CAT, CCDC115, CHMP4B, CLN3, CRYZ, DAPK1, DERL2, DHX36, DIS3, DNAJC10, DNAJC3, DRAM2, DROSHA, ECHDC1, EI24, EIF3E, EIF4G1, ELOC, ENPEP, ENPP1, ERCC8, ESD, EXOSC8, GABARAPL1, GABARAPL2, GLUD1, HIF1A, HNRNPA0, HPRT1, LAPTM4B, LARS, LATS1, MAGOHB, MTDH, NCBP1, NEDD4L, NFE2L2, NPC1, NPLOC4, NUD…
GO:0045184	establishment of protein localization	GO_BiologicalProcess-_11.01.2018_00h00	9.79666e-06	0.0123536	8.69883	119	[]	[ACTN4, ALKBH5, ANXA1, AP2S1, AP3M1, ARF4, ARFGAP3, ARG2, ARL3, ARRB1, ATG3, BAG6, BARD1, BAX, BCAP31, BCAS3, BMPR1A, CCT4, CCT5, CEP57, CHMP4B, CIB1, CNIH4, COPA, CORO1C, CRIPT, CSE1L, DERL2, DHX36, DNAJC19, ECT2, F2RL1, GABARAPL2, GATA3, GLUD1, GNPTAB, GOLGA7, GOLT1B, GOSR1, GPI, HIF1A, HIKESHI, HNRNPA2B1, IL18, IPO7, JUP, KDELR2, KIF20A, KPNA6, LARS, LGR4, LIN7C, LMTK2, LSG1, MCOLN2, MED1, MIS…	0	100	[ACTN4, ALKBH5, ANXA1, AP2S1, AP3M1, ARF4, ARFGAP3, ARG2, ARL3, ARRB1, ATG3, BAG6, BARD1, BAX, BCAP31, BCAS3, BMPR1A, CCT4, CCT5, CEP57, CHMP4B, CIB1, CNIH4, COPA, CORO1C, CRIPT, CSE1L, DERL2, DHX36, DNAJC19, ECT2, F2RL1, GABARAPL2, GATA3, GLUD1, GNPTAB, GOLGA7, GOLT1B, GOSR1, GPI, HIF1A, HIKESHI, HNRNPA2B1, IL18, IPO7, JUP, KDELR2, KIF20A, KPNA6, LARS, LGR4, LIN7C, LMTK2, LSG1, MCOLN2, MED1, MIS…
GO:0009057	macromolecule catabolic process	GO_BiologicalProcess-_11.01.2018_00h00	6.07218e-08	7.75417e-05	10.2537	97	[]	[ALAD, ANAPC11, ANGEL2, ARIH1, ARRB1, ATXN3, AZIN1, BAG6, BAX, BCAP31, BTRC, CAPN2, CCDC115, CHMP4B, DERL2, DHX36, DIS3, DNAJC10, DNAJC3, DROSHA, EIF3E, ELOC, ERCC8, EXOSC8, FAM83D, GABARAPL2, GUSB, HNRNPA0, LAPTM4B, LATS1, MAD2L2, MAGOHB, NCBP1, NDFIP1, NEDD4L, NFE2L2, NPLOC4, PAG2, PAPD4, PIAS1, PLAA, PLK1, PNRC1, PSMA1, PSMA6, PSMB2, PSMC5, PSMC6, PSMD1, PSMD11, PSMD12, PSMD4, PSME4, RANBP2, R…	0	100	[ALAD, ANAPC11, ANGEL2, ARIH1, ARRB1, ATXN3, AZIN1, BAG6, BAX, BCAP31, BTRC, CAPN2, CCDC115, CHMP4B, DERL2, DHX36, DIS3, DNAJC10, DNAJC3, DROSHA, EIF3E, ELOC, ERCC8, EXOSC8, FAM83D, GABARAPL2, GUSB, HNRNPA0, LAPTM4B, LATS1, MAD2L2, MAGOHB, NCBP1, NDFIP1, NEDD4L, NFE2L2, NPLOC4, PAG2, PAPD4, PIAS1, PLAA, PLK1, PNRC1, PSMA1, PSMA6, PSMB2, PSMC5, PSMC6, PSMD1, PSMD11, PSMD12, PSMD4, PSME4, RANBP2, R…
GO:0022402	cell cycle process	GO_BiologicalProcess-_11.01.2018_00h00	4.98205e-09	6.39695e-06	10.9771	91	[SYCE1]	[ACTR2, ANAPC11, ANLN, ANXA1, ARL3, BAG6, CCNA2, CCNE2, CCNK, CDC123, CDC25A, CDC42, CDK1, CENPS, CENPX, CEP57, CHAMP1, CHEK1, CHMP4B, CHMP5, CKS1B, CKS2, CRLF3, CTDSP2, CTNNB1, DCTN3, ECT2, EIF4G1, FAM83D, FANCI, FBXO5, GADD45A, GMNN, HAUS1, HAUS6, ING2, KIF18A, KIF20A, KIF2C, KNTC1, LATS1, MAD2L1, MCMBP, MED1, MYBL2, NAA50, NAE1, NCAPG, NIPBL, NSUN2, ORC3, PDS5A, PDS5B, PHB2, PHGDH, PLK1, PLRG1…	1.0989	98.9011	[ACTR2, ANAPC11, ANLN, ANXA1, ARL3, BAG6, CCNA2, CCNE2, CCNK, CDC123, CDC25A, CDC42, CDK1, CENPS, CENPX, CEP57, CHAMP1, CHEK1, CHMP4B, CHMP5, CKS1B, CKS2, CRLF3, CTDSP2, CTNNB1, DCTN3, ECT2, EIF4G1, FAM83D, FANCI, FBXO5, GADD45A, GMNN, HAUS1, HAUS6, ING2, KIF18A, KIF20A, KIF2C, KNTC1, LATS1, MAD2L1, MCMBP, MED1, MYBL2, NAA50, NAE1, NCAPG, NIPBL, NSUN2, ORC3, PDS5A, PDS5B, PHB2, PHGDH, PLK1, PLRG1…
GO:0044265	cellular macromolecule catabolic process	GO_BiologicalProcess-_11.01.2018_00h00	1.72535e-09	2.22053e-06	11.3376	89	[]	[ALAD, ANAPC11, ANGEL2, ARIH1, ARRB1, ATXN3, BAG6, BAX, BCAP31, BTRC, CAPN2, CCDC115, CHMP4B, DERL2, DHX36, DIS3, DNAJC10, DNAJC3, DROSHA, EIF3E, ELOC, ERCC8, EXOSC8, GABARAPL2, HNRNPA0, LAPTM4B, LATS1, MAGOHB, NCBP1, NEDD4L, NFE2L2, NPLOC4, PAPD4, PIAS1, PLAA, PLK1, PNRC1, PSMA1, PSMA6, PSMB2, PSMC5, PSMC6, PSMD1, PSMD11, PSMD12, PSMD4, PSME4, RANBP2, RCHY1, RFWD2, RNASEH2B, RNF139, RNF38, RNF7,…	0	100	[ALAD, ANAPC11, ANGEL2, ARIH1, ARRB1, ATXN3, BAG6, BAX, BCAP31, BTRC, CAPN2, CCDC115, CHMP4B, DERL2, DHX36, DIS3, DNAJC10, DNAJC3, DROSHA, EIF3E, ELOC, ERCC8, EXOSC8, GABARAPL2, HNRNPA0, LAPTM4B, LATS1, MAGOHB, NCBP1, NEDD4L, NFE2L2, NPLOC4, PAPD4, PIAS1, PLAA, PLK1, PNRC1, PSMA1, PSMA6, PSMB2, PSMC5, PSMC6, PSMD1, PSMD11, PSMD12, PSMD4, PSME4, RANBP2, RCHY1, RFWD2, RNASEH2B, RNF139, RNF38, RNF7,…
GO:1901565	organonitrogen compound catabolic process	GO_BiologicalProcess-_11.01.2018_00h00	2.39698e-05	0.010178	9.25926	85	[]	[AASS, ALAD, ANAPC11, ARIH1, ARRB1, ATXN3, AZIN1, BAG6, BCAP31, BTRC, CAPN2, CCDC115, CHMP4B, DERL2, DNAJC10, DNAJC3, ELOC, ENPEP, ERCC8, FAM83D, GABARAPL2, GLUD1, GUSB, HPRT1, LAPTM4B, LATS1, MAD2L2, NDFIP1, NEDD4L, NFE2L2, NPLOC4, NUDT4, PAG2, PIAS1, PLAA, PLK1, PSMA1, PSMA6, PSMB2, PSMC5, PSMC6, PSMD1, PSMD11, PSMD12, PSMD4, PSME4, RANBP2, RCHY1, RFWD2, RNF139, RNF38, RNF7, SAMHD1, SCO1, SCPEP…	0	100	[AASS, ALAD, ANAPC11, ARIH1, ARRB1, ATXN3, AZIN1, BAG6, BCAP31, BTRC, CAPN2, CCDC115, CHMP4B, DERL2, DNAJC10, DNAJC3, ELOC, ENPEP, ERCC8, FAM83D, GABARAPL2, GLUD1, GUSB, HPRT1, LAPTM4B, LATS1, MAD2L2, NDFIP1, NEDD4L, NFE2L2, NPLOC4, NUDT4, PAG2, PIAS1, PLAA, PLK1, PSMA1, PSMA6, PSMB2, PSMC5, PSMC6, PSMD1, PSMD11, PSMD12, PSMD4, PSME4, RANBP2, RCHY1, RFWD2, RNF139, RNF38, RNF7, SAMHD1, SCO1, SCPEP…
GO:0070647	protein modification by small protein conjugation or removal	GO_BiologicalProcess-_11.01.2018_00h00	1.06655e-08	1.36731e-05	11.1406	84	[]	[ADRB2, ANAPC11, ARIH1, ARRB1, ATG3, ATXN3, BARD1, BRAP, BTRC, CBLL1, CDC16, COPS2, COPS4, CTNNB1, DCUN1D5, ELOC, ERCC8, FANCI, FBXO30, FBXO5, FEM1C, G2E3, GNL3, KBTBD2, LATS1, LEO1, MAD2L2, NAE1, NDFIP1, NDFIP2, NEDD4L, NFE2L2, OTUD5, PDCD6, PIAS1, PLAA, PLK1, RANBP2, RCHY1, RFWD2, RNF10, RNF13, RNF130, RNF139, RNF2, RNF38, RNF7, SENP3, SKP1, SMAD7, SOD1, SUMO2, SUZ12, TAF10, TMEM189, TNKS2, TRI…	0	100	[ADRB2, ANAPC11, ARIH1, ARRB1, ATG3, ATXN3, BARD1, BRAP, BTRC, CBLL1, CDC16, COPS2, COPS4, CTNNB1, DCUN1D5, ELOC, ERCC8, FANCI, FBXO30, FBXO5, FEM1C, G2E3, GNL3, KBTBD2, LATS1, LEO1, MAD2L2, NAE1, NDFIP1, NDFIP2, NEDD4L, NFE2L2, OTUD5, PDCD6, PIAS1, PLAA, PLK1, RANBP2, RCHY1, RFWD2, RNF10, RNF13, RNF130, RNF139, RNF2, RNF38, RNF7, SENP3, SKP1, SMAD7, SOD1, SUMO2, SUZ12, TAF10, TMEM189, TNKS2, TRI…
GO:0034622	cellular macromolecular complex assembly	GO_BiologicalProcess-_11.01.2018_00h00	2.33801e-06	0.00296927	9.97537	81	[C8H9orf24, LOC786698]	[ACTR2, ARHGAP18, ARPC2, ARPC3, ARPC5L, ATF7IP, ATXN2L, BAIAP2L1, BRIX1, CAPZA2, CDC42EP3, CELF1, CENPA, CENPI, CENPS, CENPX, DCK, DDX6, DENR, DMXL1, DNAJB14, EIF2A, EIF3J, EIF4G1, FBXO5, GEMIN2, GMNN, GTF2B, GTF2H5, HCCS, HELLS, HIGD2A, LATS1, LYRM7, MET, MIS18A, MTPN, NCBP1, NCKAP1, NDUFA8, NDUFAF4, NUP153, ORC3, POGZ, POLR1E, POMP, PSMC5, PSMC6, PSMD11, PSMD4, PSMG1, PSMG2, RAB1A, RAC1, RBBP4,…	2.46914	97.5309	[ACTR2, ARHGAP18, ARPC2, ARPC3, ARPC5L, ATF7IP, ATXN2L, BAIAP2L1, BRIX1, C8H9orf24, CAPZA2, CDC42EP3, CELF1, CENPA, CENPI, CENPS, CENPX, DCK, DDX6, DENR, DMXL1, DNAJB14, EIF2A, EIF3J, EIF4G1, FBXO5, GEMIN2, GMNN, GTF2B, GTF2H5, HCCS, HELLS, HIGD2A, LATS1, LOC786698, LYRM7, MET, MIS18A, MTPN, NCBP1, NCKAP1, NDUFA8, NDUFAF4, NUP153, ORC3, POGZ, POLR1E, POMP, PSMC5, PSMC6, PSMD11, PSMD4, PSMG1, PSMG…
GO:0030163	protein catabolic process	GO_BiologicalProcess-_11.01.2018_00h00	1.23694e-07	0.000157586	10.9091	78	[]	[ALAD, ANAPC11, ARIH1, ARRB1, ATXN3, AZIN1, BAG6, BCAP31, BTRC, CAPN2, CCDC115, CHMP4B, DERL2, DNAJC10, DNAJC3, ELOC, ERCC8, FAM83D, GABARAPL2, LAPTM4B, LATS1, MAD2L2, NDFIP1, NEDD4L, NFE2L2, NPLOC4, PAG2, PIAS1, PLAA, PLK1, PSMA1, PSMA6, PSMB2, PSMC5, PSMC6, PSMD1, PSMD11, PSMD12, PSMD4, PSME4, RANBP2, RCHY1, RFWD2, RNF139, RNF38, RNF7, SCO1, SCPEP1, SKP1, SMAD7, SNX3, SOD1, TBL1X, TMTC3, TRIM24…	0	100	[ALAD, ANAPC11, ARIH1, ARRB1, ATXN3, AZIN1, BAG6, BCAP31, BTRC, CAPN2, CCDC115, CHMP4B, DERL2, DNAJC10, DNAJC3, ELOC, ERCC8, FAM83D, GABARAPL2, LAPTM4B, LATS1, MAD2L2, NDFIP1, NEDD4L, NFE2L2, NPLOC4, PAG2, PIAS1, PLAA, PLK1, PSMA1, PSMA6, PSMB2, PSMC5, PSMC6, PSMD1, PSMD11, PSMD12, PSMD4, PSME4, RANBP2, RCHY1, RFWD2, RNF139, RNF38, RNF7, SCO1, SCPEP1, SKP1, SMAD7, SNX3, SOD1, TBL1X, TMTC3, TRIM24…
GO:0051726	regulation of cell cycle	GO_BiologicalProcess-_11.01.2018_00h00	1.21085e-05	0.0142567	9.79112	75	[]	[ANAPC11, ANGEL2, ANXA1, ASNS, BAX, BTRC, CCNA2, CCNE2, CCNG1, CCNK, CCNT1, CCPG1, CDC123, CDC25A, CDC42, CDK1, CDK7, CHEK1, CHMP4B, CHMP5, CITED2, CKS1B, CKS2, CRLF3, CTDSP2, CTNNB1, ECT2, EIF4G1, FAM83D, FANCI, FBXO5, GADD45A, GADD45B, GATA3, GMNN, KNTC1, LATS1, MAD2L1, MAP2K4, MED1, NAE1, NSUN2, PHB2, PLK1, PLRG1, POLDIP2, PRR11, PSMG2, PTTG1, RAE1, RANBP2, RBBP8, RCC2, ROCK2, SLC25A33, SLC9A3…	0	100	[ANAPC11, ANGEL2, ANXA1, ASNS, BAX, BTRC, CCNA2, CCNE2, CCNG1, CCNK, CCNT1, CCPG1, CDC123, CDC25A, CDC42, CDK1, CDK7, CHEK1, CHMP4B, CHMP5, CITED2, CKS1B, CKS2, CRLF3, CTDSP2, CTNNB1, ECT2, EIF4G1, FAM83D, FANCI, FBXO5, GADD45A, GADD45B, GATA3, GMNN, KNTC1, LATS1, MAD2L1, MAP2K4, MED1, NAE1, NSUN2, PHB2, PLK1, PLRG1, POLDIP2, PRR11, PSMG2, PTTG1, RAE1, RANBP2, RBBP8, RCC2, ROCK2, SLC25A33, SLC9A3…
GO:0000278	mitotic cell cycle	GO_BiologicalProcess-_11.01.2018_00h00	5.616e-09	7.20533e-06	11.859	74	[]	[ANAPC11, ANGEL2, ANLN, ANXA1, ARL3, ASNS, CCNA2, CCNE2, CDK1, CEP57, CHAMP1, CHEK1, CHMP4B, CHMP5, CIB1, CKS1B, CKS2, CRLF3, CTDSP2, CTNNB1, ECT2, EIF4G1, FANCI, FBXO5, GADD45A, KIF18A, KIF20A, KIF2C, KNTC1, LATS1, MAD2L1, MAP2K4, MYBL2, NAA50, NAE1, NCAPG, NIPBL, PBK, PDS5A, PDS5B, PHB2, PLK1, PLRG1, POGZ, POLDIP2, PSMG2, PTTG1, RAE1, RANBP2, RBBP8, RCC2, REEP3, RNF2, SEH1L, SKA1, SKA2, SKA3, S…	0	100	[ANAPC11, ANGEL2, ANLN, ANXA1, ARL3, ASNS, CCNA2, CCNE2, CDK1, CEP57, CHAMP1, CHEK1, CHMP4B, CHMP5, CIB1, CKS1B, CKS2, CRLF3, CTDSP2, CTNNB1, ECT2, EIF4G1, FANCI, FBXO5, GADD45A, KIF18A, KIF20A, KIF2C, KNTC1, LATS1, MAD2L1, MAP2K4, MYBL2, NAA50, NAE1, NCAPG, NIPBL, PBK, PDS5A, PDS5B, PHB2, PLK1, PLRG1, POGZ, POLDIP2, PSMG2, PTTG1, RAE1, RANBP2, RBBP8, RCC2, REEP3, RNF2, SEH1L, SKA1, SKA2, SKA3, S…
GO:0032446	protein modification by small protein conjugation	GO_BiologicalProcess-_11.01.2018_00h00	1.08797e-07	0.000138716	11.215	72	[]	[ADRB2, ANAPC11, ARIH1, ARRB1, ATG3, BARD1, BRAP, BTRC, CBLL1, CDC16, CTNNB1, DCUN1D5, ELOC, ERCC8, FANCI, FBXO30, FBXO5, FEM1C, G2E3, GNL3, KBTBD2, LATS1, LEO1, MAD2L2, NAE1, NDFIP1, NDFIP2, NEDD4L, NFE2L2, PDCD6, PIAS1, PLAA, PLK1, RANBP2, RCHY1, RFWD2, RNF10, RNF13, RNF130, RNF139, RNF2, RNF38, RNF7, SKP1, SMAD7, SOD1, SUMO2, SUZ12, TMEM189, TNKS2, TRIM24, TRIM33, TRPC4AP, UBA1, UBA3, UBE2B, U…	0	100	[ADRB2, ANAPC11, ARIH1, ARRB1, ATG3, BARD1, BRAP, BTRC, CBLL1, CDC16, CTNNB1, DCUN1D5, ELOC, ERCC8, FANCI, FBXO30, FBXO5, FEM1C, G2E3, GNL3, KBTBD2, LATS1, LEO1, MAD2L2, NAE1, NDFIP1, NDFIP2, NEDD4L, NFE2L2, PDCD6, PIAS1, PLAA, PLK1, RANBP2, RCHY1, RFWD2, RNF10, RNF13, RNF130, RNF139, RNF2, RNF38, RNF7, SKP1, SMAD7, SOD1, SUMO2, SUZ12, TMEM189, TNKS2, TRIM24, TRIM33, TRPC4AP, UBA1, UBA3, UBE2B, U…
GO:0044257	cellular protein catabolic process	GO_BiologicalProcess-_11.01.2018_00h00	4.79889e-09	6.17138e-06	12.1368	71	[]	[ALAD, ANAPC11, ARIH1, ARRB1, ATXN3, BAG6, BCAP31, BTRC, CAPN2, CCDC115, CHMP4B, DERL2, DNAJC10, DNAJC3, ELOC, ERCC8, GABARAPL2, LAPTM4B, LATS1, NEDD4L, NFE2L2, NPLOC4, PIAS1, PLAA, PLK1, PSMA1, PSMA6, PSMB2, PSMC5, PSMC6, PSMD1, PSMD11, PSMD12, PSMD4, PSME4, RANBP2, RCHY1, RFWD2, RNF139, RNF38, RNF7, SCO1, SCPEP1, SKP1, SMAD7, SOD1, TBL1X, TMTC3, TRPC4AP, UBA1, UBE2B, UBE2G1, UBE2H, UBE2J2, UBE2…	0	100	[ALAD, ANAPC11, ARIH1, ARRB1, ATXN3, BAG6, BCAP31, BTRC, CAPN2, CCDC115, CHMP4B, DERL2, DNAJC10, DNAJC3, ELOC, ERCC8, GABARAPL2, LAPTM4B, LATS1, NEDD4L, NFE2L2, NPLOC4, PIAS1, PLAA, PLK1, PSMA1, PSMA6, PSMB2, PSMC5, PSMC6, PSMD1, PSMD11, PSMD12, PSMD4, PSME4, RANBP2, RCHY1, RFWD2, RNF139, RNF38, RNF7, SCO1, SCPEP1, SKP1, SMAD7, SOD1, TBL1X, TMTC3, TRPC4AP, UBA1, UBE2B, UBE2G1, UBE2H, UBE2J2, UBE2…
GO:0051603	proteolysis involved in cellular protein catabolic process	GO_BiologicalProcess-_11.01.2018_00h00	4.87633e-09	6.26609e-06	12.3636	68	[]	[ALAD, ANAPC11, ARIH1, ARRB1, ATXN3, BAG6, BCAP31, BTRC, CAPN2, CHMP4B, DERL2, DNAJC10, DNAJC3, ELOC, ERCC8, GABARAPL2, LATS1, NEDD4L, NFE2L2, NPLOC4, PIAS1, PLAA, PLK1, PSMA1, PSMA6, PSMB2, PSMC5, PSMC6, PSMD1, PSMD11, PSMD12, PSMD4, PSME4, RANBP2, RCHY1, RFWD2, RNF139, RNF38, RNF7, SCO1, SCPEP1, SKP1, SMAD7, SOD1, TBL1X, TMTC3, TRPC4AP, UBA1, UBE2B, UBE2G1, UBE2H, UBE2J2, UBE2K, UBE2N, UBE2R2, …	0	100	[ALAD, ANAPC11, ARIH1, ARRB1, ATXN3, BAG6, BCAP31, BTRC, CAPN2, CHMP4B, DERL2, DNAJC10, DNAJC3, ELOC, ERCC8, GABARAPL2, LATS1, NEDD4L, NFE2L2, NPLOC4, PIAS1, PLAA, PLK1, PSMA1, PSMA6, PSMB2, PSMC5, PSMC6, PSMD1, PSMD11, PSMD12, PSMD4, PSME4, RANBP2, RCHY1, RFWD2, RNF139, RNF38, RNF7, SCO1, SCPEP1, SKP1, SMAD7, SOD1, TBL1X, TMTC3, TRPC4AP, UBA1, UBE2B, UBE2G1, UBE2H, UBE2J2, UBE2K, UBE2N, UBE2R2, …
GO:0016567	protein ubiquitination	GO_BiologicalProcess-_11.01.2018_00h00	5.1016e-06	0.00645353	10.596	64	[]	[ADRB2, ANAPC11, ARIH1, ARRB1, ATG3, BARD1, BRAP, BTRC, CBLL1, CDC16, DCUN1D5, ELOC, ERCC8, FANCI, FBXO30, FBXO5, FEM1C, G2E3, KBTBD2, LATS1, LEO1, MAD2L2, NDFIP1, NDFIP2, NEDD4L, NFE2L2, PDCD6, PLAA, PLK1, RCHY1, RFWD2, RNF10, RNF13, RNF130, RNF139, RNF2, RNF38, RNF7, SKP1, SMAD7, SOD1, SUZ12, TMEM189, TNKS2, TRIM24, TRIM33, TRPC4AP, UBA1, UBE2B, UBE2F, UBE2G1, UBE2H, UBE2J2, UBE2K, UBE2N, UBE2Q…	0	100	[ADRB2, ANAPC11, ARIH1, ARRB1, ATG3, BARD1, BRAP, BTRC, CBLL1, CDC16, DCUN1D5, ELOC, ERCC8, FANCI, FBXO30, FBXO5, FEM1C, G2E3, KBTBD2, LATS1, LEO1, MAD2L2, NDFIP1, NDFIP2, NEDD4L, NFE2L2, PDCD6, PLAA, PLK1, RCHY1, RFWD2, RNF10, RNF13, RNF130, RNF139, RNF2, RNF38, RNF7, SKP1, SMAD7, SOD1, SUZ12, TMEM189, TNKS2, TRIM24, TRIM33, TRPC4AP, UBA1, UBE2B, UBE2F, UBE2G1, UBE2H, UBE2J2, UBE2K, UBE2N, UBE2Q…
GO:0043632	modification-dependent macromolecule catabolic process	GO_BiologicalProcess-_11.01.2018_00h00	3.58268e-08	4.58225e-05	12.5532	59	[]	[ANAPC11, ARIH1, ARRB1, ATXN3, BAG6, BCAP31, BTRC, DERL2, DNAJC10, ELOC, ERCC8, EXOSC8, LATS1, NEDD4L, NFE2L2, NPLOC4, PIAS1, PLAA, PLK1, PSMA1, PSMA6, PSMC5, PSMC6, PSMD1, PSMD11, PSMD12, PSMD4, RANBP2, RCHY1, RFWD2, RNF139, RNF38, RNF7, SKP1, SMAD7, SOD1, TBL1X, TRPC4AP, UBA1, UBE2B, UBE2G1, UBE2H, UBE2J2, UBE2K, UBE2N, UBE2R2, UBE2S, UBE4B, UBR4, UBXN2B, UCHL3, UCHL5, USP1, USP16, USP33, USP4,…	0	100	[ANAPC11, ARIH1, ARRB1, ATXN3, BAG6, BCAP31, BTRC, DERL2, DNAJC10, ELOC, ERCC8, EXOSC8, LATS1, NEDD4L, NFE2L2, NPLOC4, PIAS1, PLAA, PLK1, PSMA1, PSMA6, PSMC5, PSMC6, PSMD1, PSMD11, PSMD12, PSMD4, RANBP2, RCHY1, RFWD2, RNF139, RNF38, RNF7, SKP1, SMAD7, SOD1, TBL1X, TRPC4AP, UBA1, UBE2B, UBE2G1, UBE2H, UBE2J2, UBE2K, UBE2N, UBE2R2, UBE2S, UBE4B, UBR4, UBXN2B, UCHL3, UCHL5, USP1, USP16, USP33, USP4,…
GO:0019941	modification-dependent protein catabolic process	GO_BiologicalProcess-_11.01.2018_00h00	4.94989e-08	6.32596e-05	12.5541	58	[]	[ANAPC11, ARIH1, ARRB1, ATXN3, BAG6, BCAP31, BTRC, DERL2, DNAJC10, ELOC, ERCC8, LATS1, NEDD4L, NFE2L2, NPLOC4, PIAS1, PLAA, PLK1, PSMA1, PSMA6, PSMC5, PSMC6, PSMD1, PSMD11, PSMD12, PSMD4, RANBP2, RCHY1, RFWD2, RNF139, RNF38, RNF7, SKP1, SMAD7, SOD1, TBL1X, TRPC4AP, UBA1, UBE2B, UBE2G1, UBE2H, UBE2J2, UBE2K, UBE2N, UBE2R2, UBE2S, UBE4B, UBR4, UBXN2B, UCHL3, UCHL5, USP1, USP16, USP33, USP4, USP7, W…	0	100	[ANAPC11, ARIH1, ARRB1, ATXN3, BAG6, BCAP31, BTRC, DERL2, DNAJC10, ELOC, ERCC8, LATS1, NEDD4L, NFE2L2, NPLOC4, PIAS1, PLAA, PLK1, PSMA1, PSMA6, PSMC5, PSMC6, PSMD1, PSMD11, PSMD12, PSMD4, RANBP2, RCHY1, RFWD2, RNF139, RNF38, RNF7, SKP1, SMAD7, SOD1, TBL1X, TRPC4AP, UBA1, UBE2B, UBE2G1, UBE2H, UBE2J2, UBE2K, UBE2N, UBE2R2, UBE2S, UBE4B, UBR4, UBXN2B, UCHL3, UCHL5, USP1, USP16, USP33, USP4, USP7, W…
GO:0006511	ubiquitin-dependent protein catabolic process	GO_BiologicalProcess-_11.01.2018_00h00	2.36812e-08	3.03119e-05	12.7193	58	[]	[ANAPC11, ARIH1, ARRB1, ATXN3, BAG6, BCAP31, BTRC, DERL2, DNAJC10, ELOC, ERCC8, LATS1, NEDD4L, NFE2L2, NPLOC4, PIAS1, PLAA, PLK1, PSMA1, PSMA6, PSMC5, PSMC6, PSMD1, PSMD11, PSMD12, PSMD4, RANBP2, RCHY1, RFWD2, RNF139, RNF38, RNF7, SKP1, SMAD7, SOD1, TBL1X, TRPC4AP, UBA1, UBE2B, UBE2G1, UBE2H, UBE2J2, UBE2K, UBE2N, UBE2R2, UBE2S, UBE4B, UBR4, UBXN2B, UCHL3, UCHL5, USP1, USP16, USP33, USP4, USP7, W…	0	100	[ANAPC11, ARIH1, ARRB1, ATXN3, BAG6, BCAP31, BTRC, DERL2, DNAJC10, ELOC, ERCC8, LATS1, NEDD4L, NFE2L2, NPLOC4, PIAS1, PLAA, PLK1, PSMA1, PSMA6, PSMC5, PSMC6, PSMD1, PSMD11, PSMD12, PSMD4, RANBP2, RCHY1, RFWD2, RNF139, RNF38, RNF7, SKP1, SMAD7, SOD1, TBL1X, TRPC4AP, UBA1, UBE2B, UBE2G1, UBE2H, UBE2J2, UBE2K, UBE2N, UBE2R2, UBE2S, UBE4B, UBR4, UBXN2B, UCHL3, UCHL5, USP1, USP16, USP33, USP4, USP7, W…
GO:1903047	mitotic cell cycle process	GO_BiologicalProcess-_11.01.2018_00h00	2.47405e-06	0.00313957	11.4345	55	[]	[ANAPC11, ANLN, ANXA1, ARL3, CCNA2, CCNE2, CDK1, CEP57, CHAMP1, CHEK1, CHMP4B, CHMP5, CKS1B, CKS2, CRLF3, CTDSP2, ECT2, EIF4G1, FANCI, FBXO5, KIF18A, KIF20A, KIF2C, KNTC1, LATS1, MAD2L1, MYBL2, NAA50, NAE1, NCAPG, NIPBL, PDS5A, PDS5B, PHB2, PLK1, PLRG1, POGZ, PSMG2, PTTG1, RAE1, RANBP2, RBBP8, RCC2, REEP3, SEH1L, SPC25, SPDL1, STIL, SYF2, TAF10, TOP2A, TOPBP1, UBE2S, ZFP36L1, ZWILCH]	0	100	[ANAPC11, ANLN, ANXA1, ARL3, CCNA2, CCNE2, CDK1, CEP57, CHAMP1, CHEK1, CHMP4B, CHMP5, CKS1B, CKS2, CRLF3, CTDSP2, ECT2, EIF4G1, FANCI, FBXO5, KIF18A, KIF20A, KIF2C, KNTC1, LATS1, MAD2L1, MYBL2, NAA50, NAE1, NCAPG, NIPBL, PDS5A, PDS5B, PHB2, PLK1, PLRG1, POGZ, PSMG2, PTTG1, RAE1, RANBP2, RBBP8, RCC2, REEP3, SEH1L, SPC25, SPDL1, STIL, SYF2, TAF10, TOP2A, TOPBP1, UBE2S, ZFP36L1, ZWILCH]
GO:0010498	proteasomal protein catabolic process	GO_BiologicalProcess-_11.01.2018_00h00	5.71808e-07	0.000727339	13.0435	45	[]	[ALAD, ARIH1, ARRB1, ATXN3, BAG6, BCAP31, BTRC, DERL2, DNAJC10, ERCC8, GABARAPL2, NEDD4L, NFE2L2, NPLOC4, PIAS1, PLAA, PLK1, PSMC5, PSMC6, PSMD1, PSMD12, PSMD4, PSME4, RCHY1, RFWD2, RNF139, RNF38, RNF7, SCO1, SKP1, SMAD7, SOD1, TBL1X, TMTC3, UBE2B, UBE2H, UBE2J2, UBE2K, UBE2R2, UBE2S, UBE4B, UBXN2B, UCHL5, WAC, ZNRF1]	0	100	[ALAD, ARIH1, ARRB1, ATXN3, BAG6, BCAP31, BTRC, DERL2, DNAJC10, ERCC8, GABARAPL2, NEDD4L, NFE2L2, NPLOC4, PIAS1, PLAA, PLK1, PSMC5, PSMC6, PSMD1, PSMD12, PSMD4, PSME4, RCHY1, RFWD2, RNF139, RNF38, RNF7, SCO1, SKP1, SMAD7, SOD1, TBL1X, TMTC3, UBE2B, UBE2H, UBE2J2, UBE2K, UBE2R2, UBE2S, UBE4B, UBXN2B, UCHL5, WAC, ZNRF1]
GO:0006397	mRNA processing	GO_BiologicalProcess-_11.01.2018_00h00	3.31885e-05	0.0116848	11.875	38	[]	[ALKBH5, CCNT1, CDC40, CELF1, CWC15, DHX15, DHX40, GEMIN2, HNRNPA2B1, HNRNPL, KHDRBS3, LEO1, MAGOHB, NCBP1, PAPD4, PLRG1, PPIH, PPIL1, PPP1R8, PPWD1, PRPF38A, PTBP1, RBM7, RNPS1, SCAF11, SCNM1, SF3A1, SMU1, SNRPA1, SNU13, SRSF1, SRSF10, SRSF3, STRAP, TXNL4A, USP4, WBP11, ZFP36L1]	0	100	[ALKBH5, CCNT1, CDC40, CELF1, CWC15, DHX15, DHX40, GEMIN2, HNRNPA2B1, HNRNPL, KHDRBS3, LEO1, MAGOHB, NCBP1, PAPD4, PLRG1, PPIH, PPIL1, PPP1R8, PPWD1, PRPF38A, PTBP1, RBM7, RNPS1, SCAF11, SCNM1, SF3A1, SMU1, SNRPA1, SNU13, SRSF1, SRSF10, SRSF3, STRAP, TXNL4A, USP4, WBP11, ZFP36L1]
GO:0043161	proteasome-mediated ubiquitin-dependent protein catabolic process	GO_BiologicalProcess-_11.01.2018_00h00	3.70204e-06	0.00468678	13.0137	38	[]	[ARIH1, ARRB1, ATXN3, BAG6, BCAP31, BTRC, DERL2, DNAJC10, ERCC8, NEDD4L, NFE2L2, PIAS1, PLAA, PLK1, PSMC5, PSMC6, PSMD1, PSMD12, PSMD4, RCHY1, RFWD2, RNF139, RNF38, RNF7, SKP1, SMAD7, SOD1, TBL1X, UBE2B, UBE2H, UBE2J2, UBE2K, UBE2R2, UBE2S, UBE4B, UBXN2B, WAC, ZNRF1]	0	100	[ARIH1, ARRB1, ATXN3, BAG6, BCAP31, BTRC, DERL2, DNAJC10, ERCC8, NEDD4L, NFE2L2, PIAS1, PLAA, PLK1, PSMC5, PSMC6, PSMD1, PSMD12, PSMD4, RCHY1, RFWD2, RNF139, RNF38, RNF7, SKP1, SMAD7, SOD1, TBL1X, UBE2B, UBE2H, UBE2J2, UBE2K, UBE2R2, UBE2S, UBE4B, UBXN2B, WAC, ZNRF1]
GO:0098813	nuclear chromosome segregation	GO_BiologicalProcess-_11.01.2018_00h00	1.41271e-08	1.80968e-05	16.5899	36	[SYCE1]	[ACTR2, ANAPC11, BAG6, CCNE2, CDC42, CENPS, CENPX, CEP57, CHAMP1, CHMP4B, CHMP5, CTNNB1, ECT2, FAM83D, KIF18A, KIF2C, LATS1, MAD2L1, MCMBP, NAA50, NCAPG, NIPBL, PDS5A, PDS5B, PHB2, PLK1, POGZ, PSMG2, PTTG1, RCC2, SEH1L, SPDL1, TERF1, TOP2A, UBE2B]	2.77778	97.2222	[ACTR2, ANAPC11, BAG6, CCNE2, CDC42, CENPS, CENPX, CEP57, CHAMP1, CHMP4B, CHMP5, CTNNB1, ECT2, FAM83D, KIF18A, KIF2C, LATS1, MAD2L1, MCMBP, NAA50, NCAPG, NIPBL, PDS5A, PDS5B, PHB2, PLK1, POGZ, PSMG2, PTTG1, RCC2, SEH1L, SPDL1, SYCE1, TERF1, TOP2A, UBE2B]
GO:0000819	sister chromatid segregation	GO_BiologicalProcess-_11.01.2018_00h00	6.10104e-06	0.00769952	16.1074	24	[]	[ANAPC11, CEP57, CHAMP1, CHMP4B, CHMP5, CTNNB1, KIF18A, KIF2C, LATS1, MAD2L1, MCMBP, NAA50, NCAPG, NIPBL, PDS5A, PDS5B, PHB2, PLK1, POGZ, PSMG2, PTTG1, SEH1L, SPDL1, TOP2A]	0	100	[ANAPC11, CEP57, CHAMP1, CHMP4B, CHMP5, CTNNB1, KIF18A, KIF2C, LATS1, MAD2L1, MCMBP, NAA50, NCAPG, NIPBL, PDS5A, PDS5B, PHB2, PLK1, POGZ, PSMG2, PTTG1, SEH1L, SPDL1, TOP2A]
GO:0006413	translational initiation	GO_BiologicalProcess-_11.01.2018_00h00	2.97389e-05	0.0143818	18.0851	17	[]	[DENR, DNAJC3, EIF1, EIF1B, EIF2A, EIF2B2, EIF2S2, EIF3E, EIF3J, EIF3L, EIF4EBP2, EIF4G1, EIF5B, NCBP1, PAIP2, PAIP2B, YTHDF2]	0	100	[DENR, DNAJC3, EIF1, EIF1B, EIF2A, EIF2B2, EIF2S2, EIF3E, EIF3J, EIF3L, EIF4EBP2, EIF4G1, EIF5B, NCBP1, PAIP2, PAIP2B, YTHDF2]

## Sheet: Venn A - Molecular functions
GOID	GOTerm	Ontology Source	Term PValue	Term PValue Corrected with Bonferroni step down	% Associated Genes	Nr. Genes	Genes upregulated in VITRO	Genes downregulated in VITRO	%Genes upregulated in VITRO	%Genes downregulated in VITRO	Associated Genes Found
GO:0003676	nucleic acid binding	GO_MolecularFunction-_11.01.2018_00h00	9.88498e-06	0.00267883	7.38318	237	[EGR3, FOXS1, ONECUT2, SETBP1]	[ACO1, ACTN1, ACTN4, ADNP2, AGFG1, ALKBH5, ANGEL2, ARRB1, ASCC1, ATF1, ATXN2L, BARD1, BHLHA15, BMS1, BRAP, BRIX1, CCNT1, CCT4, CCT5, CDC40, CEBPG, CEBPZ, CELF1, CENPA, CENPS, CENPX, CERS2, CERS5, CHAMP1, CLUH, CNBP, CRYZ, CTNNB1, CWC15, DARS, DCK, DDX52, DDX6, DENR, DHX15, DHX36, DHX40, DNAJC2, DNMT3A, DPF2, DROSHA, DUSP11, EED, EIF1, EIF1B, EIF2A, EIF2B2, EIF2S2, EIF3E, EIF3J, EIF3L, EIF4G1, EIF…	1.68776	98.3122	[ACO1, ACTN1, ACTN4, ADNP2, AGFG1, ALKBH5, ANGEL2, ARRB1, ASCC1, ATF1, ATXN2L, BARD1, BHLHA15, BMS1, BRAP, BRIX1, CCNT1, CCT4, CCT5, CDC40, CEBPG, CEBPZ, CELF1, CENPA, CENPS, CENPX, CERS2, CERS5, CHAMP1, CLUH, CNBP, CRYZ, CTNNB1, CWC15, DARS, DCK, DDX52, DDX6, DENR, DHX15, DHX36, DHX40, DNAJC2, DNMT3A, DPF2, DROSHA, DUSP11, EED, EGR3, EIF1, EIF1B, EIF2A, EIF2B2, EIF2S2, EIF3E, EIF3J, EIF3L, EIF4G…
GO:0019899	enzyme binding	GO_MolecularFunction-_11.01.2018_00h00	1.65626e-07	4.53814e-05	8.74083	143	[CAVIN3, PPP1R3F]	[ADAM10, ADRB2, AKAP7, AKIRIN2, ANKFY1, AP3M1, ARIH1, ARRB1, ATG3, ATP2A2, ATP6AP1, ATP6V1E1, ATXN3, BAG6, BCAS3, CAB39, CAP1, CAT, CCNA2, CCNK, CCNT1, CCZ1, CDC25A, CDC42EP3, CIB1, CKS1B, CKS2, CORO1C, CSE1L, CTNNB1, DBT, DCUN1D5, DENND1A, DENND6A, DHX36, DIS3, DNAJC10, DNAJC3, DROSHA, ECT2, EIF2B2, EPRS, ERBB3, ETV3, FAM83D, FANCI, FBXO5, FMNL2, FRS2, GABARAPL1, GABARAPL2, GADD45A, GMNN, GPI, H…	1.3986	98.6014	[ADAM10, ADRB2, AKAP7, AKIRIN2, ANKFY1, AP3M1, ARIH1, ARRB1, ATG3, ATP2A2, ATP6AP1, ATP6V1E1, ATXN3, BAG6, BCAS3, CAB39, CAP1, CAT, CAVIN3, CCNA2, CCNK, CCNT1, CCZ1, CDC25A, CDC42EP3, CIB1, CKS1B, CKS2, CORO1C, CSE1L, CTNNB1, DBT, DCUN1D5, DENND1A, DENND6A, DHX36, DIS3, DNAJC10, DNAJC3, DROSHA, ECT2, EIF2B2, EPRS, ERBB3, ETV3, FAM83D, FANCI, FBXO5, FMNL2, FRS2, GABARAPL1, GABARAPL2, GADD45A, GMNN…
GO:0003723	RNA binding	GO_MolecularFunction-_11.01.2018_00h00	2.24246e-09	6.16677e-07	9.62687	129	[]	[ACO1, ACTN1, ACTN4, ALKBH5, ANGEL2, ASCC1, ATXN2L, BARD1, BMS1, BRIX1, CCNT1, CCT4, CCT5, CDC40, CEBPZ, CELF1, CLUH, CNBP, CRYZ, CWC15, DARS, DDX52, DDX6, DENR, DHX15, DHX36, DHX40, DNAJC2, DROSHA, DUSP11, EIF1, EIF1B, EIF2A, EIF2B2, EIF2S2, EIF3E, EIF3J, EIF3L, EIF4G1, EIF5B, ELOB, EPRS, ESF1, EXOSC8, FAM50A, FASN, FCF1, FKBP3, FUBP1, FUS, GANAB, GAR1, GNL3, GRSF1, GSPT1, HDAC2, HNRNPA0, HNRNPA…	0	100	[ACO1, ACTN1, ACTN4, ALKBH5, ANGEL2, ASCC1, ATXN2L, BARD1, BMS1, BRIX1, CCNT1, CCT4, CCT5, CDC40, CEBPZ, CELF1, CLUH, CNBP, CRYZ, CWC15, DARS, DDX52, DDX6, DENR, DHX15, DHX36, DHX40, DNAJC2, DROSHA, DUSP11, EIF1, EIF1B, EIF2A, EIF2B2, EIF2S2, EIF3E, EIF3J, EIF3L, EIF4G1, EIF5B, ELOB, EPRS, ESF1, EXOSC8, FAM50A, FASN, FCF1, FKBP3, FUBP1, FUS, GANAB, GAR1, GNL3, GRSF1, GSPT1, HDAC2, HNRNPA0, HNRNPA…
GO:0019787	ubiquitin-like protein transferase activity	GO_MolecularFunction-_11.01.2018_00h00	7.3556e-05	0.0145659	11.0803	40	[]	[ANAPC11, ARIH1, ATG3, BARD1, BRAP, BTRC, CBLL1, ELOC, ERCC8, FBXO30, G2E3, KBTBD2, NEDD4L, PIAS1, RCHY1, RFWD2, RNF10, RNF13, RNF130, RNF139, RNF2, RNF38, RNF7, SOD1, TMEM189, TRIM24, UBE2B, UBE2F, UBE2G1, UBE2H, UBE2J2, UBE2K, UBE2N, UBE2Q1, UBE2R2, UBE2S, UBE4B, UBR4, UFC1, ZNRF1]	0	100	[ANAPC11, ARIH1, ATG3, BARD1, BRAP, BTRC, CBLL1, ELOC, ERCC8, FBXO30, G2E3, KBTBD2, NEDD4L, PIAS1, RCHY1, RFWD2, RNF10, RNF13, RNF130, RNF139, RNF2, RNF38, RNF7, SOD1, TMEM189, TRIM24, UBE2B, UBE2F, UBE2G1, UBE2H, UBE2J2, UBE2K, UBE2N, UBE2Q1, UBE2R2, UBE2S, UBE4B, UBR4, UFC1, ZNRF1]
GO:0061659	ubiquitin-like protein ligase activity	GO_MolecularFunction-_11.01.2018_00h00	2.78147e-05	0.00748215	13.8462	27	[]	[ANAPC11, ARIH1, BRAP, BTRC, CBLL1, FBXO30, NEDD4L, PIAS1, RFWD2, RNF13, RNF139, RNF2, RNF38, RNF7, TMEM189, TRIM24, UBE2B, UBE2F, UBE2G1, UBE2H, UBE2J2, UBE2K, UBE2N, UBE2R2, UBE2S, UBE4B, ZNRF1]	0	100	[ANAPC11, ARIH1, BRAP, BTRC, CBLL1, FBXO30, NEDD4L, PIAS1, RFWD2, RNF13, RNF139, RNF2, RNF38, RNF7, TMEM189, TRIM24, UBE2B, UBE2F, UBE2G1, UBE2H, UBE2J2, UBE2K, UBE2N, UBE2R2, UBE2S, UBE4B, ZNRF1]
GO:0061630	ubiquitin protein ligase activity	GO_MolecularFunction-_11.01.2018_00h00	5.01433e-05	0.0134384	13.5417	26	[]	[ANAPC11, ARIH1, BRAP, BTRC, CBLL1, FBXO30, NEDD4L, RFWD2, RNF13, RNF139, RNF2, RNF38, RNF7, TMEM189, TRIM24, UBE2B, UBE2F, UBE2G1, UBE2H, UBE2J2, UBE2K, UBE2N, UBE2R2, UBE2S, UBE4B, ZNRF1]	0	100	[ANAPC11, ARIH1, BRAP, BTRC, CBLL1, FBXO30, NEDD4L, RFWD2, RNF13, RNF139, RNF2, RNF38, RNF7, TMEM189, TRIM24, UBE2B, UBE2F, UBE2G1, UBE2H, UBE2J2, UBE2K, UBE2N, UBE2R2, UBE2S, UBE4B, ZNRF1]
GO:0032182	ubiquitin-like protein binding	GO_MolecularFunction-_11.01.2018_00h00	6.84897e-05	0.0142868	18.9189	14	[]	[CKS1B, CKS2, DCUN1D5, NEDD4L, NPLOC4, PLAA, RAE1, TERF1, TOP2A, UBE2N, UBTD2, UBXN2B, UCHL3, USP16]	0	100	[CKS1B, CKS2, DCUN1D5, NEDD4L, NPLOC4, PLAA, RAE1, TERF1, TOP2A, UBE2N, UBTD2, UBXN2B, UCHL3, USP16]
GO:0043130	ubiquitin binding	GO_MolecularFunction-_11.01.2018_00h00	2.30154e-05	0.00621416	22.0339	13	[]	[CKS1B, CKS2, NEDD4L, NPLOC4, PLAA, RAE1, TERF1, TOP2A, UBE2N, UBTD2, UBXN2B, UCHL3, USP16]	0	100	[CKS1B, CKS2, NEDD4L, NPLOC4, PLAA, RAE1, TERF1, TOP2A, UBE2N, UBTD2, UBXN2B, UCHL3, USP16]
GO:0061650	ubiquitin-like protein conjugating enzyme activity	GO_MolecularFunction-_11.01.2018_00h00	2.54712e-06	0.000692817	39.1304	9	[]	[UBE2B, UBE2G1, UBE2H, UBE2J2, UBE2K, UBE2N, UBE2Q1, UBE2R2, UBE2S]	0	100	[UBE2B, UBE2G1, UBE2H, UBE2J2, UBE2K, UBE2N, UBE2Q1, UBE2R2, UBE2S]
GO:0061631	ubiquitin conjugating enzyme activity	GO_MolecularFunction-_11.01.2018_00h00	1.63336e-06	0.000445906	40.9091	9	[]	[UBE2B, UBE2G1, UBE2H, UBE2J2, UBE2K, UBE2N, UBE2Q1, UBE2R2, UBE2S]	0	100	[UBE2B, UBE2G1, UBE2H, UBE2J2, UBE2K, UBE2N, UBE2Q1, UBE2R2, UBE2S]

## Sheet: Venn A - KEGG Pathways
GOID	GOTerm	Ontology Source	Term PValue	Term PValue Corrected with Bonferroni step down	% Associated Genes	Nr. Genes	Genes upregulated in VITRO	Genes downreguled in VITRO	%Genes upregulated in VITRO	%Genes downregulated in VITRO	Associated Genes Found
KEGG:03013	RNA transport	KEGG_11.01.2018	7.87911e-07	0.000117399	16.2791	28	[]	[EIF1, EIF1B, EIF2B2, EIF2S2, EIF3E, EIF3J, EIF4EBP2, EIF4G1, EIF5B, GEMIN2, LOC101907835, MAGOHB, NCBP1, NUP153, NUP155, NUP160, NUP37, NUP58, NXT2, PHAX, RAE1, RANBP2, RNPS1, RPP30, SEH1L, STRAP, SUMO2, THOC6]	0	100	[EIF1, EIF1B, EIF2B2, EIF2S2, EIF3E, EIF3J, EIF4EBP2, EIF4G1, EIF5B, GEMIN2, LOC101907835, MAGOHB, NCBP1, NUP153, NUP155, NUP160, NUP37, NUP58, NXT2, PHAX, RAE1, RANBP2, RNPS1, RPP30, SEH1L, STRAP, SUMO2, THOC6]
KEGG:04120	Ubiquitin mediated proteolysis	KEGG_11.01.2018	4.73023e-08	7.09535e-06	19.0141	27	[]	[ANAPC11, BTRC, CDC16, ELOB, ELOC, ERCC8, LOC615066, NEDD4L, PIAS1, RCHY1, RFWD2, RNF7, SKP1, SKP2, UBA1, UBA3, UBE2B, UBE2F, UBE2G1, UBE2H, UBE2J2, UBE2K, UBE2N, UBE2Q1, UBE2R2, UBE2S, UBE4B]	0	100	[ANAPC11, BTRC, CDC16, ELOB, ELOC, ERCC8, LOC615066, NEDD4L, PIAS1, RCHY1, RFWD2, RNF7, SKP1, SKP2, UBA1, UBA3, UBE2B, UBE2F, UBE2G1, UBE2H, UBE2J2, UBE2K, UBE2N, UBE2Q1, UBE2R2, UBE2S, UBE4B]
KEGG:04110	Cell cycle	KEGG_11.01.2018	4.87754e-06	0.000721877	17.1875	22	[]	[ANAPC11, CCNA2, CCNE2, CDC16, CDC25A, CDK1, CDK7, CHEK1, GADD45A, GADD45B, HDAC2, LOC615066, MAD2L1, MAD2L2, ORC3, ORC4, PCNA, PLK1, PTTG1, SKP1, SKP2, SMAD4]	0	100	[ANAPC11, CCNA2, CCNE2, CDC16, CDC25A, CDK1, CDK7, CHEK1, GADD45A, GADD45B, HDAC2, LOC615066, MAD2L1, MAD2L2, ORC3, ORC4, PCNA, PLK1, PTTG1, SKP1, SKP2, SMAD4]
KEGG:04141	Protein processing in endoplasmic reticulum	KEGG_11.01.2018	0.000324124	0.014998	13.253	22	[]	[ATXN3, BAG1, BAG2, BAX, BCAP31, CAPN2, DERL2, DNAJC10, DNAJC3, GANAB, NFE2L2, NPLOC4, PLAA, RPN2, SEC23B, SEC24A, SEC61A2, SEC63, SKP1, UBE2G1, UBE2J2, UBE4B]	0	100	[ATXN3, BAG1, BAG2, BAX, BCAP31, CAPN2, DERL2, DNAJC10, DNAJC3, GANAB, NFE2L2, NPLOC4, PLAA, RPN2, SEC23B, SEC24A, SEC61A2, SEC63, SKP1, UBE2G1, UBE2J2, UBE4B]
KEGG:03040	Spliceosome	KEGG_11.01.2018	0.00034139	0.0141601	14.0741	19	[]	[CDC40, CWC15, DHX15, HNRNPC, MAGOHB, NCBP1, PLRG1, PPIH, PPIL1, PRPF38A, SF3A1, SNRPA1, SNU13, SRSF1, SRSF10, SRSF3, SYF2, TXNL4A, WBP11]	0	100	[CDC40, CWC15, DHX15, HNRNPC, MAGOHB, NCBP1, PLRG1, PPIH, PPIL1, PRPF38A, SF3A1, SNRPA1, SNU13, SRSF1, SRSF10, SRSF3, SYF2, TXNL4A, WBP11]
KEGG:04115	p53 signaling pathway	KEGG_11.01.2018	0.000297095	0.0133758	17.8082	13	[]	[BAX, CCNE2, CCNG1, CDK1, CHEK1, CYCS, EI24, GADD45A, GADD45B, RCHY1, RFWD2, RRM2, STEAP3]	0	100	[BAX, CCNE2, CCNG1, CDK1, CHEK1, CYCS, EI24, GADD45A, GADD45B, RCHY1, RFWD2, RRM2, STEAP3]
KEGG:03050	Proteasome	KEGG_11.01.2018	5.47461e-05	0.00804768	23.913	11	[]	[POMP, PSMA1, PSMA6, PSMB2, PSMC5, PSMC6, PSMD1, PSMD11, PSMD12, PSMD4, PSME4]	0	100	[POMP, PSMA1, PSMA6, PSMB2, PSMC5, PSMC6, PSMD1, PSMD11, PSMD12, PSMD4, PSME4]
